# Supplementary material for: Transcriptome and Proteome of Fish-Pathogenic Streptococcus agalactiae Are Modulated by Temperature
Source: Front Microbiol. 2018 Nov 2;9:2639. doi: 10.3389/fmicb.2018.02639 (PMC6224512; doi:10.3389/fmicb.2018.02639)
Supplement: Supplementary Table 3 — Complete list of proteins identified by LC-HDMSE analysis during GBS growth at 22°C and 32°C. [file Table_3.XLSX]

## Sheet: Table S3
Supplementary Table 3. Complete list of proteins identified by LC-HDMSE analysis during GBS growth at 22ºC and 32ºC.
Accession a	Flat Cluster b	Peptide count c	Unique peptides d	Confidence score e	Anova (p) f	Anova -log(p) g	Max fold change h	Fractions i	Occurrences j	Highest mean condition k	Lowest mean condition l	Description m	SA53_22_1 n	SA53_22_2 n	SA53_22_3 n	SA53_22_MEDIA o	SA53_22_DESVPAD p	SA53_22_CV q	SA53_22_LOG10 r	SA53_22_RANK s	SA53_22_REPLICATE t	SA53_32_1 n	SA53_32_2 n	SA53_32_3 n	SA53_32_MEDIA o	SA53_32_DESVPAD p	SA53_32_CV q	SA53_32_LOG10 r	SA53_32_RANK s	SA53_32_REPLICATE t	Anova p-value <= 0.05 u	Max fold change >= 2 v	RATIO_32:22 w	LOG2_RATIO x	TAG_EXPRESSION y
SaSA53_0001	Cluster0020	36	18	252.13	0.0659005	1.18111	1.63853	2;4;5	3	SA53_32	SA53_22	dnaA chromosomal replication initiator protein 53:1462 forward MW:53536	2313.19	1775.75	3322.15	2470.36	785.087	0.317802	3.39276	767	3	3341.05	4661.53	4140.68	4047.75	665.124	0.164319	3.60721	615	3			1.63853	0.712398	UNCHANGED
SaSA53_0002	Cluster0021	53	22	399.226	0.274607	0.561288	1.1407	2;3;4;5	4	SA53_22	SA53_32	dnaN DNA polymerase III subunit beta 1617:2753 forward MW:42290	23723.1	18462.8	19422.9	20536.3	2801.3	0.136408	4.31252	215	3	15646.3	19604.3	18759.1	18003.2	2084.46	0.115783	4.25535	214	3			0.876653	-0.189922	UNCHANGED
SaSA53_0005	Cluster0023	71	33	556.623	0.258923	0.58683	1.28773	2;3;4;5	4	SA53_32	SA53_22	SaSA53_0005 Diacylglycerol kinase 4430:5545 forward MW:41106	12538.8	5829.46	10164.3	9510.84	3402.06	0.357704	3.97822	415	3	11795.1	12415.7	12531.4	12247.4	395.93	0.0323277	4.08804	314	3			1.28773	0.364831	UNCHANGED
SaSA53_0006	Cluster0024	18	8	119.408	0.44105	0.355512	2.23243	2;4;5	3	SA53_22	SA53_32	ychF Ribosome-binding ATPase 5629:6204 forward MW:21537	2222	4094.37	522.185	2279.52	1786.79	0.783844	3.35784	792	3	783.8	1559.66	719.815	1021.09	467.511	0.457854	3.00906	890	3		x	0.447942	-1.15862	DOWN
SaSA53_0007	Cluster0025	96	43	645.385	0.165253	0.78185	2.07359	2;3;5	3	SA53_22	SA53_32	mfd Transcription-repair-coupling factor 6201:9698 forward MW:133251	8244.87	12584.1	3729.46	8186.13	4427.59	0.540865	3.91308	459	3	3961.13	3401.79	4480.51	3947.81	539.486	0.136654	3.59636	623	3		x	0.482256	-1.05213	DOWN
SaSA53_0008	Cluster0026	6	4	43.8679	0.565579	0.247507	1.20339	2	1	SA53_22	SA53_32	SaSA53_0008 hypothetical protein 9985:10257 forward MW:10391	1707.7	2661.97	1254.79	1874.82	718.319	0.38314	3.27296	826	3	1462.87	1645.09	1565.87	1557.95	91.368	0.0586465	3.19255	833	3			0.830984	-0.267107	UNCHANGED
SaSA53_0009	Cluster0027	2	1	10.1028	0.224412	0.648953	1.41362	3	1	SA53_22	SA53_32	SaSA53_0009 Septum formation initiation protein 10244:10615 forward MW:14894	1024.04	580.859	562.941	722.613	261.196	0.36146	2.85891	942	3	448.11	461.273	624.159	511.181	98.0629	0.191836	2.70857	959	3			0.707406	-0.49939	UNCHANGED
SaSA53_0012	Cluster0030	21	10	206.408	0.237546	0.624252	1.41539	3;4;5	3	SA53_22	SA53_32	SaSA53_0012 Hypoxanthine phosphoribosyltransferase 13319:13861 forward MW:20383	19497.5	28511.7	13673	20560.7	7476.26	0.363618	4.31304	214	3	13129.9	16207.5	14242.3	14526.5	1558.37	0.107278	4.16216	266	3			0.706518	-0.501202	UNCHANGED
SaSA53_0013	Cluster0031	87	50	692.377	0.690041	0.161125	1.09958	2;3;4;5	4	SA53_22	SA53_32	ftsH ATP-dependent zinc metalloprotease 13884:15860 forward MW:71793	31965.7	54552.1	38035.2	41517.7	11689	0.281543	4.61823	72	3	36093.8	44506.9	32672.2	37757.6	6090.25	0.161299	4.577	89	3			0.909435	-0.136957	UNCHANGED
SaSA53_0022	Cluster0214	5	1	39.9881	0.538232	0.26903	1.17786	3;4	2	SA53_22	SA53_32	SaSA53_0022 TetR family transcriptional regulator 28878:29486 reverse MW:23340	9359.93	7484.04	13239.4	10027.8	2935.22	0.292709	4.0012	398	3	7965.01	5732.86	11842.8	8513.57	3091.71	0.36315	3.93011	408	3			0.848999	-0.236166	UNCHANGED
SaSA53_0027	Cluster0219	9	5	76.9117	0.845278	0.0730003	1.09863	2;3	2	SA53_22	SA53_32	SaSA53_0027 hypothetical protein 32764:33471 forward MW:25546	3730.38	1818.27	4505.81	3351.49	1383.26	0.412729	3.52524	688	3	1924.71	4210.97	3016.18	3050.62	1143.52	0.374849	3.48439	678	3			0.910229	-0.135699	UNCHANGED
SaSA53_0028	Cluster0220	42	24	265.808	0.934155	0.0295812	1.01758	3;4;5	3	SA53_22	SA53_32	nagA N-acetylglucosamine-6-phosphate deacetylase 33749:34897 forward MW:41523	4795.08	5402.85	3531.88	4576.6	954.425	0.208544	3.66054	618	3	4972.83	3506.96	5012.81	4497.53	858.09	0.190791	3.65297	588	3			0.982723	-0.0251432	UNCHANGED
SaSA53_0030	Cluster0222	18	15	167.828	0.618145	0.20891	1.08432	1;4;5	3	SA53_32	SA53_22	glyQ Glycine--tRNA ligase alpha subunit 35871:36785 forward MW:34973	26692.8	12775.9	29118.9	22862.5	8819.13	0.385746	4.35912	187	3	26020.4	24799	23551.6	24790.3	1234.41	0.0497938	4.39428	148	3			1.08432	0.116793	UNCHANGED
SaSA53_0031	Cluster0223	22	8	150.372	0.376735	0.423964	1.73685	2;3;4;5	4	SA53_22	SA53_32	SaSA53_0031 FMN-dependent NADH-azoreductase 36785:37426 forward MW:24780	4007.89	6184.86	1575.22	3922.66	2306	0.587867	3.59358	652	3	2110.84	3080.74	1583.89	2258.49	759.269	0.336185	3.35382	751	3			0.575755	-0.796473	UNCHANGED
SaSA53_0032	Cluster0224	86	50	648.213	0.551516	0.258442	1.12456	2;3;4;5	4	SA53_22	SA53_32	glyS Glycine--tRNA ligase beta subunit 37430:39469 forward MW:76425	45096.8	28808	36139.3	36681.4	8157.89	0.222399	4.56445	89	3	40198.3	26270.2	31386.4	32618.3	7045.3	0.215992	4.51346	113	3			0.889233	-0.169367	UNCHANGED
SaSA53_0041	Cluster0231	77	40	778.256	0.0257749	1.5888	2.67871	2;3;4;5	4	SA53_32	SA53_22	tkt Transketolase 46809:48794 forward MW:71178	31361.5	17184.7	46077.9	31541.4	14447.4	0.458046	4.49888	117	3	75641.4	75573.3	102256	84490.3	15385.7	0.182101	4.92681	18	3	x	x	2.67871	1.42154	UP
SaSA53_0043	Cluster0233	26	9	190.222	0.233964	0.630851	1.22167	2;3;4;5	4	SA53_22	SA53_32	SaSA53_0043 3-dehydroquinate dehydratase 49332:50066 forward MW:27575	18407.3	16421.1	18051.5	17626.7	1059.1	0.060085	4.24617	254	3	15700.9	10407.3	17176.9	14428.3	3559.7	0.246716	4.15922	274	3			0.818552	-0.288854	UNCHANGED
SaSA53_0046	Cluster0235	5	2	38.0386	0.158607	0.799677	1.97361	5	1	SA53_32	SA53_22	proB Glutamate 5-kinase 53409:54212 forward MW:29170	655.519	437.184	990.835	694.513	278.878	0.401544	2.84168	947	3	981.287	2230.08	900.71	1370.69	745.343	0.54377	3.13694	848	3			1.97361	0.980833	UNCHANGED
SaSA53_0047	Cluster0236	23	16	146.795	0.16622	0.779318	3.46413	3;4;5	3	SA53_22	SA53_32	proA Gamma-glutamyl phosphate reductase 54222:55475 forward MW:45595	4587.14	10351.7	1474.58	5471.13	4504.08	0.823245	3.73808	562	3	1319.21	1649.72	1769.18	1579.37	233.089	0.147584	3.19848	828	3		x	0.288673	-1.79249	DOWN
SaSA53_0048	Cluster0237	22	16	159.601	0.308402	0.510883	1.09192	2;3;4;5	4	SA53_22	SA53_32	rsmH Ribosomal RNA small subunit methyltransferase H 55558:56505 forward MW:35683	6723.39	6172.27	6666.88	6520.85	303.2	0.0464971	3.8143	518	3	5360.13	6870.56	5685.03	5971.91	795.031	0.133128	3.77611	508	3			0.915818	-0.126868	UNCHANGED
SaSA53_0049	Cluster0238	8	6	47.1409	0.226025	0.645843	1.46013	2	1	SA53_32	SA53_22	ftsL Cell division protein FtsL 56520:56846 forward MW:12385	1890.7	1717.09	1889.93	1832.57	100.013	0.0545753	3.26306	832	3	3261.06	1611.83	3154.5	2675.79	922.96	0.344929	3.42745	711	3			1.46013	0.546096	UNCHANGED
SaSA53_0050	Cluster0239	77	32	476.011	0.355578	0.449065	1.3762	2;3;4;5	4	SA53_22	SA53_32	pbpX Penicillin-binding protein 2x 56955:59108 forward MW:78588	13131.4	21956.9	11935.9	15674.7	5473.21	0.349174	4.1952	294	3	17344.7	6204.61	10620.4	11389.9	5609.77	0.492522	4.05652	337	3			0.72664	-0.460687	UNCHANGED
SaSA53_0052	Cluster0241	72	28	540.027	0.399272	0.398732	1.13888	2;3;4;5	4	SA53_22	SA53_32	SaSA53_0052 DEAD/DEAH box helicase 60218:61561 forward MW:50765	17825.3	13814.4	18923.9	16854.6	2689.51	0.159572	4.22672	266	3	12051.2	16653.7	15692.9	14799.3	2427.88	0.164054	4.17024	258	3			0.878059	-0.187609	UNCHANGED
SaSA53_0053	Cluster0242	49	31	425.55	0.874503	0.0582386	1.01616	2;3;4;5	4	SA53_22	SA53_32	SaSA53_0053 Amino acid ABC transporter substrate-binding protein 61699:62511 forward MW:29924	69441.9	55092.3	62680.8	62405	7178.78	0.115035	4.79522	35	3	56197.1	66110	61929.8	61412.3	4976.68	0.0810372	4.78826	39	3			0.984092	-0.0231344	UNCHANGED
SaSA53_0054	Cluster0243	11	6	72.9255	0.289305	0.538643	1.52285	2;4;5	3	SA53_22	SA53_32	SaSA53_0054 Amino acid ABC transporter permease 62606:63409 forward MW:29460	9684.47	13773.3	5538.73	9665.51	4117.34	0.425983	3.98522	409	3	8117.91	4624.38	6298.66	6346.99	1747.27	0.275291	3.80257	488	3			0.656663	-0.606775	UNCHANGED
SaSA53_0055	Cluster0244	28	23	240.768	0.0834915	1.07836	1.58622	2;4	2	SA53_22	SA53_32	SaSA53_0055 Amino acid ABC transporter ATP-binding protein 63409:64152 forward MW:27951	16573	26847.3	20393.6	21271.3	5193.07	0.244136	4.32779	200	3	12820.4	10328.1	17081.4	13410	3415.02	0.254662	4.12743	290	3			0.630428	-0.665595	UNCHANGED
SaSA53_0057	Cluster0246	15	9	121.985	0.604601	0.218531	1.09784	2;5	2	SA53_32	SA53_22	trxB Thioredoxin reductase 64567:65481 forward MW:33069	19805.3	11427.9	17576	16269.8	4338.79	0.266678	4.21138	279	3	16126.3	21607.6	15850.8	17861.5	3247.07	0.181791	4.25192	217	3			1.09784	0.134665	UNCHANGED
SaSA53_0058	Cluster0247	79	43	571.176	0.0574135	1.24099	1.82168	2;3;4;5	4	SA53_22	SA53_32	SaSA53_0058 Nicotinate phosphoribosyltransferase 65639:67099 forward MW:55146	18903	23880.8	12014.7	18266.2	5958.62	0.32621	4.26165	242	3	8834.05	11344.4	9902.96	10027.1	1259.77	0.125636	4.00118	369	3			0.548945	-0.865266	UNCHANGED
SaSA53_0059	Cluster0248	30	20	253.609	0.196667	0.706269	1.31326	2;3;4;5	4	SA53_32	SA53_22	nadE NH(3)-dependent NAD(+) synthetase 67096:67917 forward MW:30300	10028.9	5758.28	9902.98	8563.39	2430.11	0.283779	3.93265	444	3	10008	11253.8	12476.1	11246	1234.08	0.109735	4.051	343	3			1.31326	0.393154	UNCHANGED
SaSA53_0061	Cluster0249	89	46	664.985	0.0931394	1.03087	1.69715	2;3;4;5	4	SA53_22	SA53_32	SaSA53_0061 Penicillin-binding protein 1A 69340:71580 reverse MW:82190	25477.4	33770.1	17865.4	25704.3	7954.74	0.309471	4.41001	154	3	18648.4	11293.2	15495	15145.5	3690.07	0.243641	4.18028	253	3			0.589222	-0.763117	UNCHANGED
SaSA53_0062	Cluster0250	13	8	74.6296	0.59995	0.221885	1.14323	4	1	SA53_32	SA53_22	recU Holliday junction resolvase RecU 71567:72166 reverse MW:23101	866.107	2030.64	1217.35	1371.37	597.35	0.435587	3.13715	867	3	2108.97	1315.97	1278.42	1567.79	469.056	0.299183	3.19529	829	3			1.14323	0.193115	UNCHANGED
SaSA53_0063	Cluster0251	6	2	30.0735	0.28806	0.540517	1.96861	2;3	2	SA53_32	SA53_22	SaSA53_0063 hypothetical protein 72241:72759 forward MW:20587	146.984	547.357	714.101	469.481	291.469	0.620833	2.67162	974	3	589.684	545.721	1637.27	924.225	617.906	0.668567	2.96578	901	3			1.96861	0.977178	UNCHANGED
SaSA53_0064	Cluster0252	14	8	141.278	0.0486194	1.31319	1.6967	2;3;4	3	SA53_32	SA53_22	gpsB Cell cycle protein GpsB 72880:73212 forward MW:13015	15965.8	14621.2	17089.1	15892.1	1235.6	0.0777493	4.20118	287	3	28140.3	18847.7	33904.2	26964.1	7596.87	0.28174	4.43079	134	3	x		1.6967	0.762733	UNCHANGED
SaSA53_0065	Cluster0253	49	26	344.07	0.565283	0.247734	1.08155	2;3;4;5	4	SA53_22	SA53_32	SaSA53_0065 RNA methyltransferase 73682:74836 forward MW:43107	10198.3	8585.12	8052.22	8945.23	1117.46	0.124923	3.95159	432	3	9787.2	6489.22	8535.76	8270.73	1664.89	0.201299	3.91754	417	3			0.924596	-0.113105	UNCHANGED
SaSA53_0066	Cluster0254	53	32	428.79	0.360106	0.443569	1.17244	2;3;4;5	4	SA53_32	SA53_22	SaSA53_0066 hypothetical protein 74849:76336 forward MW:54501	14213	10957.2	16470.3	13880.2	2771.61	0.199681	4.1424	330	3	16574.5	13307.2	18939.5	16273.7	2828.2	0.173789	4.21149	233	3			1.17244	0.229519	UNCHANGED
SaSA53_0067	Cluster0255	15	10	148.428	0.278004	0.555949	1.54911	1;2;4;5	4	SA53_22	SA53_32	luxS S-ribosylhomocysteine lyase 76783:77265 reverse MW:17736	6503.6	14185.4	5959.18	8882.71	4600.29	0.517893	3.94855	434	3	4840.98	6727.49	5633.74	5734.07	947.25	0.165197	3.75846	524	3			0.645531	-0.631441	UNCHANGED
SaSA53_0068	Cluster0256	89	38	722.245	0.969744	0.0133429	1.00346	2;3;4;5	4	SA53_32	SA53_22	rny Ribonuclease Y 77454:79061 forward MW:60444	16074.9	16027.4	13715.9	15272.8	1348.45	0.0882913	4.18392	303	3	16381.6	12281.7	17313.5	15325.6	2676.97	0.174673	4.18542	247	3			1.00346	0.00498293	UNCHANGED
SaSA53_0072	Cluster1707	12	6	74.7843	0.499521	0.301446	1.26557	2	1	SA53_32	SA53_22	SaSA53_0072 ATPase 80812:81897 forward MW:42262	2489.46	4110.29	2315.25	2971.67	989.915	0.333118	3.473	730	3	4792.51	2250.91	4239.14	3760.85	1336.6	0.355397	3.57529	635	3			1.26557	0.339787	UNCHANGED
SaSA53_0075	Cluster0259	17	9	131.256	0.112626	0.94836	1.43753	2;5	2	SA53_32	SA53_22	gmk Guanylate kinase 83409:84038 forward MW:23904	3400.31	6064.88	5401.18	4955.46	1387.08	0.279909	3.69508	598	3	7305.03	7892.47	6173.31	7123.6	873.823	0.122666	3.8527	450	3			1.43753	0.523588	UNCHANGED
SaSA53_0076	Cluster0260	14	7	138.36	0.95686	0.0191516	1.02002	2;5	2	SA53_22	SA53_32	ropZ DNA-directed RNA polymerase subunit omega 84061:84375 forward MW:11752	9220.14	6833.67	6100.37	7384.73	1631.26	0.220896	3.86833	486	3	6526.13	8030.68	7162.48	7239.76	755.249	0.10432	3.85972	446	3			0.98037	-0.0286021	UNCHANGED
SaSA53_0077	Cluster0261	36	20	200.261	0.416794	0.380078	1.25606	3;4;5	3	SA53_32	SA53_22	priA Primosome assembly protein PriA 84449:86839 forward MW:91097	12001.8	3057.16	7086.96	7381.97	4479.6	0.60683	3.86817	487	3	7978.31	9371.17	10467.1	9272.2	1247.35	0.134526	3.96718	389	3			1.25606	0.328906	UNCHANGED
SaSA53_0079	Cluster0262	36	20	272.765	0.327324	0.485022	1.3968	2;3;5	3	SA53_22	SA53_32	SaSA53_0079 Ribosomal RNA small subunit methyltransferase B 87811:89133 forward MW:49701	12981.2	23491.4	28540.6	21671.1	7937.84	0.366287	4.33588	197	3	18399	12216.5	15928.9	15514.8	3112.01	0.200584	4.19075	241	3			0.715922	-0.482126	UNCHANGED
SaSA53_0080	Cluster0263	23	12	169.859	0.390371	0.408522	1.16005	2;3;4;5	4	SA53_32	SA53_22	SaSA53_0080 Protein phosphatase 89171:89908 forward MW:26729	6426.41	4017.74	5520.54	5321.56	1216.6	0.228617	3.72604	569	3	5120.21	6846.72	6552.87	6173.26	923.731	0.149634	3.79051	498	3			1.16005	0.214184	UNCHANGED
SaSA53_0081	Cluster0264	76	38	485.251	0.418707	0.37809	1.86695	2;3;4;5	4	SA53_22	SA53_32	SaSA53_0081 Serine/threonine protein kinase 89908:91863 forward MW:70731	14843.8	34331.3	6799.77	18658.3	14156.6	0.758728	4.27087	237	3	9569.12	5558.13	14854.8	9994	4662.85	0.466565	3.99974	370	3			0.535634	-0.900682	UNCHANGED
SaSA53_0083	Cluster0266	9	1	49.7841	0.261786	0.582053	3.08806	5	1	SA53_22	SA53_32	SaSA53_0083 Histidine kinase 92713:93732 forward MW:38815	1141.04	1411.02	406.98	986.345	519.586	0.526779	2.99403	910	3	731.741		226.477	479.109	357.276	0.745709	2.68043	968	2		x	0.485742	-1.04174	DOWN
SaSA53_0084	Cluster0267	16	4	104.489	0.121014	0.917166	1.42068	4;5	2	SA53_22	SA53_32	SaSA53_0084 Transcriptional regulator 93725:94366 forward MW:23634	5514.7	3140.79	4102.28	4252.59	1194.07	0.280786	3.62865	637	3	2875.1	2911.08	3193.87	2993.35	174.585	0.0583243	3.47616	681	3			0.703888	-0.506581	UNCHANGED
SaSA53_0085	Cluster0268	45	24	375.594	0.212832	0.671963	1.15034	1;3;4;5	4	SA53_22	SA53_32	SaSA53_0085 Peptidyl-prolyl cis-trans isomerase 94408:95808 forward MW:51941	23418.5	25468.7	19488	22791.7	3039.21	0.133347	4.35778	188	3	18023.8	20418.9	20996.2	19813	1576.14	0.0795509	4.29695	187	3			0.869306	-0.202064	UNCHANGED
SaSA53_0088	Cluster0270	10	5	56.4224	0.0857321	1.06686	1.3862	5	1	SA53_32	SA53_22	SaSA53_0088 DeoR faimly transcriptional regulator 97109:97864 forward MW:27742	1395.96	1061.21	1634.53	1363.9	288	0.211159	3.13478	868	3	1643.73	2149.78	1878.39	1890.63	253.249	0.133949	3.27661	793	3			1.3862	0.471131	UNCHANGED
SaSA53_0091	Cluster0273	14	8	100.242	0.14612	0.835289	1.66999	3;4;5	3	SA53_22	SA53_32	SaSA53_0091 Cytochrome C biogenesis protein CcmE 99510:99830 forward MW:11370	2713.35	1352.72	1705.54	1923.87	706.104	0.367022	3.28418	820	3	1282.5	763.098	1410.48	1152.03	342.847	0.297603	3.06146	870	3			0.598806	-0.739839	UNCHANGED
SaSA53_0094	Cluster0274	11	4	66.9789	0.246558	0.60808	6.66703	4	1	SA53_22	SA53_32	SaSA53_0094 Xaa-Pro dipeptidase 101195:101839 reverse MW:24070	6713.56	23629.8	1005.66	10449.7	11765.7	1.12594	4.0191	385	3	1271.88	1847.03	1583.19	1567.37	287.9	0.183684	3.19517	830	3		x	0.149992	-2.73704	DOWN
SaSA53_0097	Cluster0277	10	4	107.831	0.0683462	1.16529	1.20444	2;3	2	SA53_32	SA53_22	SaSA53_0097 Ribosomal subunit interface protein 103926:104480 forward MW:21416	6991.17	5598.82	6260.32	6283.44	696.464	0.110841	3.7982	529	3	7025.08	8092.78	7586.18	7568.01	534.086	0.0705715	3.87898	438	3			1.20444	0.268361	UNCHANGED
SaSA53_0098	Cluster0278	47	26	308.965	0.0163597	1.78623	1.75123	2;3;4;5	4	SA53_32	SA53_22	SaSA53_0098 Aspartokinase 110021:111373 reverse MW:50415	2241.7	1956.25	2765.28	2321.08	410.312	0.176777	3.36569	783	3	4357.73	3310.31	4526.17	4064.74	658.755	0.162066	3.60903	613	3	x		1.75123	0.808368	UNCHANGED
SaSA53_0099	Cluster0279	21	10	140.041	0.260068	0.584913	1.4745	2;3;4;5	4	SA53_32	SA53_22	SaSA53_0099 HAD family hydrolase 111497:112117 forward MW:23877	759.586	2540.05	2080.12	1793.25	924.25	0.515404	3.25364	836	3	3094.05	2347.19	2491.25	2644.16	396.216	0.149846	3.42229	712	3			1.4745	0.560229	UNCHANGED
SaSA53_0101	Cluster0281	23	12	162.334	0.884051	0.0535227	1.03207	2;3;4;5	4	SA53_32	SA53_22	SaSA53_0101 Transcriptional regulator, MarR family 113141:113575 forward MW:16720	2910.32	2605.95	3063.84	2860.04	233.05	0.081485	3.45637	740	3	2309.09	3106.44	3439.76	2951.76	580.989	0.196828	3.47008	691	3			1.03207	0.0455429	UNCHANGED
SaSA53_0102	Cluster0282	28	18	230.411	0.591544	0.228013	1.0717	3;4;5	3	SA53_22	SA53_32	fabH 3-oxoacyl-[acyl-carrier-protein] synthase 3 113575:114546 forward MW:35215	5945.02	4261.31	5144.82	5117.05	842.202	0.164587	3.70902	589	3	4897.4	4359.85	5066.89	4774.72	369.141	0.0773117	3.67895	576	3			0.933099	-0.0998973	UNCHANGED
SaSA53_0103	Cluster0283	2	1	23.9341	0.341565	0.466527	1.11524	1;2;3	3	SA53_22	SA53_32	SaSA53_0103 Acyl carrier protein 114604:114828 forward MW:8296	28025.9	25537.1	21752.8	25105.3	3158.74	0.12582	4.39976	160	3	21809.6	25486.7	20236.9	22511.1	2694.31	0.119688	4.3524	164	3			0.896667	-0.157356	UNCHANGED
SaSA53_0104	Cluster0284	46	24	349.375	0.16544	0.78136	1.29528	2;3;4;5	4	SA53_22	SA53_32	SaSA53_0104 2-nitropropane dioxygenase 114983:115942 forward MW:33334	10873.7	13851	11801.9	12175.5	1523.41	0.125121	4.08549	351	3	11417.5	6983.25	9798.92	9399.89	2243.89	0.238714	3.97312	387	3			0.772031	-0.373269	UNCHANGED
SaSA53_0105	Cluster0285	52	21	338.864	0.391673	0.407077	1.20021	3;4;5	3	SA53_22	SA53_32	fabD Malonyl CoA-acyl carrier protein transacylase 115962:116888 forward MW:33524	4257.92	2496.25	3451.59	3401.92	881.884	0.259231	3.53172	686	3	2470.93	3156.5	2875.91	2834.45	344.664	0.121598	3.45247	699	3			0.83319	-0.263283	UNCHANGED
SaSA53_0106	Cluster0286	25	15	208.033	0.143149	0.844211	2.27402	3;4;5	3	SA53_22	SA53_32	fabG 3-oxoacyl-[acyl-carrier-protein] reductase 116897:117631 forward MW:25882	29706.9	34997	12179.1	25627.7	11943.4	0.466036	4.40871	156	3	15729.2	5795.91	12284.2	11269.8	5043.74	0.447546	4.05191	341	3		x	0.43975	-1.18525	DOWN
SaSA53_0107	Cluster0287	30	14	229.722	0.202277	0.694054	4.2168	2;3;4;5	4	SA53_22	SA53_32	fabF 3-oxoacyl-[acyl-carrier-protein] synthase 2 117647:118879 forward MW:43683	4726.05	16890.8	1690.09	7768.99	8044.27	1.03543	3.89036	471	3	846.333	3209.13	1471.71	1842.39	1224.24	0.664483	3.26538	797	3		x	0.237147	-2.07615	DOWN
SaSA53_0108	Cluster0288	11	3	54.3182	0.124706	0.904113	11.1254	3;4	2	SA53_22	SA53_32	SaSA53_0108 Acetyl-CoA carboxylase biotin carboxyl carrier protein subunit 118881:119381 forward MW:17806	3028.58	6145.29	279.606	3151.16	2934.76	0.931328	3.49847	711	3	328.562	249.925	271.234	283.24	40.6702	0.143589	2.45215	998	3		x	0.0898845	-3.47578	DOWN
SaSA53_0109	Cluster0289	12	4	64.4641	0.0692675	1.15947	1.86349	2;3;5	3	SA53_22	SA53_32	fabZ 3-hydroxyacyl-[acyl-carrier-protein] dehydratase FabZ 119378:119800 forward MW:15473	3702.37	4007.12	2566.45	3425.32	759.245	0.221657	3.5347	685	3	2277.42	1119.31	2117.63	1838.12	627.614	0.341444	3.26437	799	3			0.536627	-0.898007	UNCHANGED
SaSA53_0110	Cluster0290	41	17	276.096	0.238664	0.622213	3.64374	2;3;4;5	4	SA53_22	SA53_32	accC Acetyl-CoA carboxylase, biotin carboxylase 119838:121208 forward MW:49599	34596.2	73229.3	7499.95	38441.8	33033	0.859298	4.5848	82	3	10283.7	8889.17	12477.4	10550.1	1808.9	0.171458	4.02326	354	3		x	0.274443	-1.86542	DOWN
SaSA53_0111	Cluster0291	17	4	116.67	0.109989	0.958653	1.36947	3;4	2	SA53_32	SA53_22	accD Acetyl-coenzyme A carboxylase carboxyl transferase subunit beta 121217:122092 forward MW:32152	2628.5	2670.52	4239.01	3179.34	917.941	0.28872	3.50234	706	3	3971.24	4352.1	4738.68	4354.01	383.726	0.0881317	3.63889	600	3			1.36947	0.453615	UNCHANGED
SaSA53_0112	Cluster0292	10	2	55.8818	0.135443	0.868244	3.80554	3;5	2	SA53_22	SA53_32	accA Acetyl-coenzyme A carboxylase carboxyl transferase subunit alpha 122085:122858 forward MW:28688	2082.5	6654.16	998.116	3244.93	3001.86	0.925093	3.5112	701	3	954.892	875.397	727.767	852.685	115.254	0.135166	2.93079	917	3		x	0.262775	-1.9281	DOWN
SaSA53_0114	Cluster0293	45	22	319.541	0.547361	0.261726	1.22144	2;3;5	3	SA53_22	SA53_32	serS Serine--tRNA ligase 124007:125284 reverse MW:47932	13816.1	13999.9	6648.93	11488.3	4192.03	0.364895	4.06026	365	3	5025.02	16922.2	6269.4	9405.55	6539.3	0.695259	3.97338	386	3			0.818706	-0.288583	UNCHANGED
SaSA53_0116	Cluster0294	14	10	101.856	0.527578	0.277713	1.1886	3;5	2	SA53_32	SA53_22	SaSA53_0116 Mannose operon ManO protein 126651:127013 reverse MW:13652	30567.1	6930.16	32961.6	23486.3	14387.9	0.61261	4.37081	181	3	21829.3	34212	27706.1	27915.8	6193.99	0.221881	4.44585	131	3			1.1886	0.249263	UNCHANGED
SaSA53_0117	Cluster0295	26	12	242.608	0.162541	0.789038	1.27466	1;4;5	3	SA53_32	SA53_22	SaSA53_0117 PTS system mannose family transporter subunit IID 127132:128043 reverse MW:33531	46071.7	49136.3	36183.1	43797.1	6769.56	0.154567	4.64144	66	3	44858.5	59526.7	63094.1	55826.4	9664.55	0.173118	4.74684	49	3			1.27466	0.350115	UNCHANGED
SaSA53_0118	Cluster0296	5	4	47.215	0.752341	0.123585	1.04262	2;3	2	SA53_32	SA53_22	SaSA53_0118 PTS mannose transporter subunit IIC 128058:128870 reverse MW:27874	11469.9	7518.5	10969.6	9985.99	2151.5	0.215452	3.99939	400	3	8954.71	10511.2	11768.9	10411.6	1409.71	0.135398	4.01752	357	3			1.04262	0.0602149	UNCHANGED
SaSA53_0119	Cluster0297	47	33	494.158	0.00674658	2.17092	1.3212	1;2;3;4;5	5	SA53_32	SA53_22	SaSA53_0119 PTS system mannost-specific transporter subunits IIAB 128903:129913 reverse MW:36139	33830	33172.3	29090.4	32030.9	2567.7	0.0801631	4.50557	110	3	41756	40689.2	44512.1	42319.1	1972.67	0.0466143	4.62654	74	3	x		1.3212	0.401843	UNCHANGED
SaSA53_0120	Cluster1449	17	7	110.437	0.475288	0.323044	1.21553	4;5	2	SA53_22	SA53_32	SaSA53_0120 Cof-like hydrolase 130215:131027 reverse MW:30816	4747.61	6949.08	3745.55	5147.42	1638.76	0.318365	3.71159	586	3	3547.43	3504.32	5652.39	4234.71	1227.94	0.28997	3.62682	605	3			0.822687	-0.281585	UNCHANGED
SaSA53_0123	Cluster0298	18	6	128.212	0.967224	0.0144729	1.02624	4;5	2	SA53_22	SA53_32	SaSA53_0123 Guanine permease 132502:133923 forward MW:50096	6706.69	3807.03	5249.47	5254.4	1449.84	0.275928	3.72052	576	3	4286.39	5927.32	5146.36	5120.02	820.779	0.160308	3.70927	552	3			0.974426	-0.0373751	UNCHANGED
SaSA53_0124	Cluster0299	8	6	54.4805	0.521949	0.282372	1.1209	2;4;5	3	SA53_32	SA53_22	SaSA53_0124 Hydrolase 134072:134515 forward MW:16444	3703.05	4054.58	2728.31	3495.31	687.107	0.19658	3.54349	683	3	3339.27	4820.6	3593.78	3917.88	792.065	0.202167	3.59305	625	3			1.1209	0.164653	UNCHANGED
SaSA53_0125	Cluster0300	4	1	26.1492	0.797639	0.0981934	1.05258	2	1	SA53_22	SA53_32	SaSA53_0125 GNAT family acetyltransferase 134508:135029 forward MW:19892	1318.53	803.859	1150.37	1090.92	262.434	0.240563	3.03779	899	3	903.055	785.025	1421.19	1036.42	338.405	0.326512	3.01554	886	3			0.950048	-0.0739281	UNCHANGED
SaSA53_0126	Cluster1452	15	8	79.3971	0.495623	0.304848	1.31988	2;5	2	SA53_32	SA53_22	SaSA53_0126 hypothetical protein 135038:136177 forward MW:42074	3511.32	1759.95	3864.02	3045.1	1126.85	0.370055	3.4836	721	3	5796.81	2366.87	3893.8	4019.16	1718.4	0.427553	3.60413	618	3			1.31988	0.400403	UNCHANGED
SaSA53_0127	Cluster0301	8	6	68.3552	0.00704339	2.15222	1.75123	2;3	2	SA53_22	SA53_32	SaSA53_0127 hypothetical protein 136412:136705 reverse MW:11416	2785.94	2752.2	2341.07	2626.4	247.678	0.094303	3.41936	757	3	1227.07	1616.12	1656.05	1499.75	236.987	0.158018	3.17602	839	3	x		0.571028	-0.808367	UNCHANGED
SaSA53_0128	Cluster0302	8	6	74.8137	0.640275	0.193633	1.09365	2;3	2	SA53_22	SA53_32	SaSA53_0128 Histidine triad protein 136702:137121 reverse MW:15712	3853.12	4923.63	3154.49	3977.08	891.063	0.22405	3.59956	648	3	3039.44	4384.16	3485.92	3636.51	684.891	0.188338	3.56068	643	3			0.914366	-0.129157	UNCHANGED
SaSA53_0130	Cluster0304	16	6	109.795	0.768207	0.114522	1.45756	2;4;5	3	SA53_22	SA53_32	ecsA Multidrug ABC transporter ATP-binding protein 138273:138998 forward MW:26863	1972.82	7419.43	1738.07	3710.11	3214.51	0.866421	3.56939	668	3	2404.3	2822.26	2409.71	2545.42	239.76	0.0941927	3.40576	718	3			0.686078	-0.543555	UNCHANGED
SaSA53_0132	Cluster0306	33	14	251.072	0.475577	0.322779	1.08689	2;3;4;5	4	SA53_32	SA53_22	SaSA53_0132 Aminoglycoside phosphotransferase 140092:140892 forward MW:31487	12632.1	17692	14740.4	15021.5	2541.66	0.169201	4.17671	305	3	16115.4	14775.5	18089.2	16326.7	1666.93	0.102098	4.2129	231	3			1.08689	0.120205	UNCHANGED
SaSA53_0133	Cluster0307	10	3	78.9949	0.0176321	1.7537	1.77146	2;4;5	3	SA53_32	SA53_22	trmB tRNA (guanine-N(7)-)-methyltransferase 140882:141517 forward MW:24476	978.437	1062.71	1574.94	1205.36	322.824	0.267823	3.08112	882	3	2205.34	1968.8	2231.6	2135.25	144.741	0.0677865	3.32945	765	3	x		1.77146	0.824936	UNCHANGED
SaSA53_0134	Cluster0308	6	2	62.775	0.359279	0.444568	1.52337	3;5	2	SA53_22	SA53_32	rimP Ribosome maturation factor RimP 142101:142484 forward MW:13949	11187.1	4020.55	9529.09	8245.58	3751.72	0.454998	3.91622	457	3	4805.54	5401.07	6031.59	5412.73	613.109	0.113272	3.73342	537	3			0.65644	-0.607264	UNCHANGED
SaSA53_0135	Cluster0309	73	33	608.942	0.284423	0.546035	1.33762	2;3;4	3	SA53_32	SA53_22	nusA Transcription termination/antitermination protein NusA 142511:143671 forward MW:43982	55325.1	68098.9	53659.5	59027.8	7899.76	0.133831	4.77106	36	3	80583.3	52806.2	103481	78956.7	25376.4	0.321396	4.89739	22	3			1.33762	0.419667	UNCHANGED
SaSA53_0136	Cluster0310	6	3	41.813	0.00389735	2.40923	1.88642	2	1	SA53_22	SA53_32	SaSA53_0136 hypothetical protein 143693:143989 forward MW:11326	3559.42	4116.17	3234.4	3636.67	445.93	0.122621	3.5607	671	3	1716.09	1830.86	2236.5	1927.81	273.417	0.141828	3.28506	790	3	x		0.530104	-0.915652	UNCHANGED
SaSA53_0137	Cluster0311	4	2	20.3949	0.169656	0.770431	1.31095	4;5	2	SA53_22	SA53_32	SaSA53_0137 hypothetical protein 143982:144284 forward MW:10883	9774.27	6656.06	8655.3	8361.88	1579.68	0.188914	3.9223	450	3	6744.87	5022.46	7368.12	6378.48	1215	0.190483	3.80472	484	3			0.762805	-0.390614	UNCHANGED
SaSA53_0138	Cluster0312	112	60	836.358	0.456497	0.340562	1.28849	1;2;3;4;5	5	SA53_32	SA53_22	infB Translation initiation factor IF-2 144304:147087 forward MW:102402	18134.2	3697.69	22660.9	14830.9	9903.76	0.667778	4.17117	308	3	13815.1	22165.3	21348.3	19109.5	4603.28	0.240889	4.28125	200	3			1.28849	0.365684	UNCHANGED
SaSA53_0139	Cluster0313	23	15	189.975	0.533811	0.272613	1.13652	2;4;5	3	SA53_32	SA53_22	rbfA Ribosome-binding factor A 147196:147546 forward MW:13378	2783.96	6531.04	6183.68	5166.23	2070.4	0.400757	3.71317	584	3	5387.41	5622.46	6604.64	5871.5	645.702	0.109972	3.76875	515	3			1.13652	0.184619	UNCHANGED
SaSA53_0140	Cluster0314	5	3	25.8283	0.0933959	1.02967	1.69945	4	1	SA53_32	SA53_22	SaSA53_0140 Esterase 147631:148635 reverse MW:37876	144.647	304.981	164.418	204.682	87.4223	0.427112	2.31108	1015	3	277.519	423.262	342.759	347.847	73.0045	0.209875	2.54139	988	3			1.69945	0.765067	UNCHANGED
SaSA53_0143	Cluster0317	2	2	18.977	0.67251	0.172301	1.13915	4	1	SA53_22	SA53_32	SaSA53_0143 Carbonate dehydratase 151502:151708 forward MW:7651	1786.13	2621.32	1319.55	1909	659.526	0.345483	3.28081	822	3	1572.09	1608.96	1846.37	1675.81	148.857	0.088827	3.22422	815	3			0.877847	-0.187959	UNCHANGED
SaSA53_0146	Cluster0320	119	56	833.141	0.753427	0.122959	1.03116	3;4;5	3	SA53_32	SA53_22	polA DNA polymerase 152916:155558 forward MW:99733	22345.7	11710	18307.2	17454.3	5368.86	0.307596	4.2419	256	3	18266	17119.9	18608.3	17998.1	779.541	0.0433125	4.25523	215	3			1.03116	0.0442617	UNCHANGED
SaSA53_0147	Cluster0321	18	8	139.498	0.778999	0.108463	1.02557	2;3;5	3	SA53_32	SA53_22	SaSA53_0147 CoA-binding protein 155588:156028 forward MW:16723	3831.98	3211.51	2887.03	3310.18	480.14	0.14505	3.51985	691	3	3050.85	3516.83	3616.73	3394.8	302.03	0.0889682	3.53081	659	3			1.02557	0.0364201	UNCHANGED
SaSA53_0148	Cluster0322	10	4	71.8777	0.473441	0.324734	1.12854	2;3;5	3	SA53_32	SA53_22	SaSA53_0148 Fur family transcriptional regulator 156110:156589 forward MW:18584	8183.78	4273.09	6068.79	6175.22	1957.51	0.316995	3.79065	537	3	6431.39	6883.29	7592.31	6969	585.186	0.0839699	3.84317	459	3			1.12854	0.17446	UNCHANGED
SaSA53_0151	Cluster0324	35	13	259.338	0.384387	0.415231	1.1256	2;3;4;5	4	SA53_32	SA53_22	tgt Queuine tRNA-ribosyltransferase 159507:160649 forward MW:43084	1561.22	2050.8	2249.21	1953.74	354.116	0.18125	3.29087	818	3	1986.32	2121.24	2489.85	2199.14	260.65	0.118524	3.34225	758	3			1.1256	0.170697	UNCHANGED
SaSA53_0154	Cluster0326	14	8	108.412	0.273394	0.563211	1.84321	3;4;5	3	SA53_22	SA53_32	SaSA53_0154 Metal-dependent hydrolase 161721:162497 forward MW:28858	21085.9	34627.1	9475.4	21729.5	12588.2	0.579315	4.33705	194	3	10981.7	11648.1	12736.9	11788.9	886.024	0.0751574	4.07147	324	3			0.542531	-0.882223	UNCHANGED
SaSA53_0155	Cluster0327	14	10	77.9474	0.618742	0.20849	1.08332	3;4;5	3	SA53_32	SA53_22	tadA tRNA-specific adenosine deaminase 162497:163003 forward MW:18990	7760.51	4258.56	6678.05	6232.37	1793.01	0.287693	3.79465	535	3	6393.65	6085.46	7775.79	6751.64	900.233	0.133336	3.82941	466	3			1.08332	0.115456	UNCHANGED
SaSA53_0156	Cluster0328	51	36	475.408	0.213458	0.670688	1.20283	1;2;3;4;5	5	SA53_22	SA53_32	pga Glucose-6-phosphate isomerase 163275:164624 forward MW:49585	78805.3	68166.5	55660.9	67544.3	11584.7	0.171513	4.82959	32	3	52746.5	51781.9	63934.3	56154.2	6754.96	0.120293	4.74938	48	3			0.831369	-0.266438	UNCHANGED
SaSA53_0159	Cluster0331	60	25	443.755	0.0961431	1.01708	1.27182	2;3;4;5	4	SA53_32	SA53_22	SaSA53_0159 Membrane protein 166150:167262 forward MW:39461	19705	16019.1	18709.5	18144.5	1906.78	0.105089	4.25875	245	3	20879	20981.7	27368.9	23076.5	3717.62	0.161099	4.36317	161	3			1.27182	0.346893	UNCHANGED
SaSA53_0160	Cluster0332	33	24	304.856	0.0833298	1.0792	1.6894	2;3;4;5	4	SA53_22	SA53_32	galU UTP--glucose-1-phosphate uridylyltransferase 167353:168252 reverse MW:33193	64027	47489.1	31454.4	47656.8	16287	0.341755	4.67813	56	3	26298.3	27492	30837.7	28209.3	2353.2	0.0834192	4.45039	129	3			0.591926	-0.75651	UNCHANGED
SaSA53_0161	Cluster0333	53	30	457.151	0.910657	0.0406452	1.02799	1;2;3;4;5	5	SA53_22	SA53_32	gpsA Glycerol-3-phosphate dehydrogenase [NAD(P)+] 168289:169305 reverse MW:37018	60504.9	42513.3	41340.1	48119.4	10742.2	0.22324	4.68232	53	3	40449.7	49922.4	50056.2	46809.5	5508.1	0.117671	4.67033	65	3			0.972777	-0.0398194	UNCHANGED
SaSA53_0162	Cluster0334	7	5	39.0378	0.0171477	1.76579	4.34128	2;4	2	SA53_22	SA53_32	rnpA Ribonuclease P protein component 169475:169804 forward MW:12736	22133.5	18089.6	7693.16	15972.1	7449.42	0.466402	4.20336	284	3	3891.22	2717.16	4428.99	3679.12	875.402	0.237937	3.56574	640	3	x	x	0.230347	-2.11812	DOWN
SaSA53_0164	Cluster0336	59	34	585.832	0.167435	0.776154	1.28691	2;3;4;5	4	SA53_32	SA53_22	SaSA53_0164 Jag protein 170640:171461 forward MW:30842	20771.8	14264.5	21126.8	18721	3863.58	0.206376	4.27233	236	3	25479.2	20149.6	26647.9	24092.2	3464.06	0.143784	4.38188	153	3			1.28691	0.363907	UNCHANGED
SaSA53_0165	Cluster0032	51	30	383.909	0.224279	0.649211	1.45207	2;3;4;5	4	SA53_22	SA53_32	SaSA53_0165 PcsB protein 178019:179338 forward MW:45922	10062.8	16822	9186.79	12023.9	4178.36	0.347505	4.08004	355	3	9102.48	5783.69	9955.3	8280.49	2203.94	0.26616	3.91806	415	3			0.688671	-0.538114	UNCHANGED
SaSA53_0166	Cluster0033	31	18	276.377	0.91953	0.0364339	1.01478	1;2;3;5	4	SA53_22	SA53_32	prs Ribose-phosphate pyrophosphokinase 179462:180430 forward MW:35284	5802.47	3341.19	6485.05	5209.57	1653.67	0.317428	3.7168	580	3	5220.03	5467.54	4713.52	5133.7	384.355	0.0748691	3.71043	551	3			0.985435	-0.0211669	UNCHANGED
SaSA53_0167	Cluster0034	43	25	300.601	0.365774	0.436787	1.48919	2;3;4;5	4	SA53_22	SA53_32	SaSA53_0167 Aminotransferase A 180538:181704 forward MW:43038	9185.3	16565	5894.65	10548.3	5464.22	0.518018	4.02318	382	3	6272.26	8066.93	6910.54	7083.24	909.711	0.128431	3.85023	453	3			0.671504	-0.574532	UNCHANGED
SaSA53_0168	Cluster0035	5	2	25.9109	0.159936	0.796054	1.88041	2	1	SA53_32	SA53_22	recO DNA repair protein RecO 181694:182455 forward MW:29642	5169.6	3853.8	8003.27	5675.56	2120.5	0.373619	3.75401	553	3	11905.7	5735.34	14376.1	10672.4	4450.45	0.417006	4.02826	350	3			1.88041	0.911048	UNCHANGED
SaSA53_0172	Cluster0036	44	29	365.211	0.045794	1.33919	1.44075	2;3;4;5	4	SA53_32	SA53_22	plsX Phosphate acyltransferase 184726:185718 forward MW:35091	11509.2	16439.4	14973.4	14307.3	2531.73	0.176954	4.15556	326	3	17726.2	21685.2	22428.6	20613.3	2527.86	0.122632	4.31415	179	3	x		1.44075	0.526825	UNCHANGED
SaSA53_0174	Cluster0038	26	20	226.112	0.284318	0.546196	1.3341	2;3;5	3	SA53_32	SA53_22	purC Phosphoribosylaminoimidazole-succinocarboxamide synthase 186092:186796 forward MW:26815	8219.83	13981.1	5076.76	9092.56	4515.85	0.496654	3.95869	427	3	11819.7	11024.4	13547	12130.3	1289.68	0.106319	4.08387	317	3			1.3341	0.415863	UNCHANGED
SaSA53_0175	Cluster0039	151	88	1085.91	0.137133	0.862859	3.67288	2;3;4;5	4	SA53_22	SA53_32	SaSA53_0175 Phosphoribosylformylglycinamidine synthase 186813:190643 forward MW:139201	97853.3	197635	29723.3	108404	84451.5	0.779045	5.03504	14	3	29507.5	23415.8	35620.7	29514.7	6102.44	0.206759	4.47004	124	3		x	0.272266	-1.87691	DOWN
SaSA53_0176	Cluster0040	23	10	145.447	0.210368	0.677019	1.52478	2;3	2	SA53_22	SA53_32	purF Amidophosphoribosyltransferase 190877:192331 forward MW:53406	4006.88	3808.68	2032.78	3282.78	1087.06	0.33114	3.51624	694	3	2041.81	1610.45	2806.61	2152.95	605.778	0.281371	3.33303	764	3			0.655832	-0.608601	UNCHANGED
SaSA53_0177	Cluster0041	14	9	90.8072	0.000385527	3.41395	3.68875	2;5	2	SA53_32	SA53_22	purM Phosphoribosylformylglycinamidine cyclo-ligase 192359:193381 forward MW:36541	2438.32	1685.45	2011.1	2044.96	377.575	0.184637	3.31068	812	3	6795.25	7695.01	8139.74	7543.33	684.958	0.0908031	3.87756	439	3	x	x	3.68875	1.88313	UP
SaSA53_0178	Cluster0042	3	3	20.9795	0.00289383	2.53853	1.52528	2;5	2	SA53_22	SA53_32	purN Phosphoribosylglycinamide formyltransferase 193549:194097 forward MW:20343	3677.56	4109.06	3674.22	3820.28	250.094	0.0654647	3.5821	663	3	2595.95	2246.65	2671.36	2504.65	226.592	0.0904685	3.39875	720	3	x		0.655619	-0.60907	UNCHANGED
SaSA53_0180	Cluster0044	44	24	342.703	0.0349861	1.4561	2.51277	2;3;4;5	4	SA53_32	SA53_22	purH Bifunctional purine biosynthesis protein PurH 194892:196439 forward MW:56177	7716.59	3985.26	11945.9	7882.6	3982.93	0.505282	3.89667	467	3	21943.6	18515.1	18962.8	19807.2	1863.71	0.0940925	4.29682	188	3	x	x	2.51277	1.32928	UP
SaSA53_0182	Cluster0046	41	24	400.32	0.881074	0.0549875	1.0056	2;3;4;5	4	SA53_22	SA53_32	sip Group B streptococcal surface immunogenic protein 197678:198982 forward MW:45623	81538.7	41310.3	48012.8	56953.9	21553.2	0.378432	4.75552	41	3	49557.8	58830	61522	56636.6	6276.46	0.11082	4.7531	46	3			0.994429	-0.00806039	UNCHANGED
SaSA53_0184	Cluster0048	10	5	62.875	0.136141	0.866012	1.38225	3	1	SA53_22	SA53_32	SaSA53_0184 Sugar ABC transporter substrate-binding protein 199974:201290 forward MW:48877	4634.39	4420.02	4570.8	4541.74	110.099	0.0242415	3.65722	619	3	3369.08	2213.44	4274.73	3285.75	1033.17	0.314438	3.51663	666	3			0.723456	-0.467022	UNCHANGED
SaSA53_0191	Cluster0053	5	3	26.9033	0.0522226	1.28214	2.97104	3	1	SA53_32	SA53_22	SaSA53_0191 ROK family transcriptional regulator 205163:206044 forward MW:31403	149.979	187.714	174.347	170.68	19.1328	0.112098	2.23218	1020	3	445.929	828.785	246.578	507.097	295.884	0.583486	2.70509	960	3		x	2.97104	1.57097	UP
SaSA53_0194	Cluster0055	30	20	213.556	0.400722	0.397157	1.20786	2;3;4	3	SA53_32	SA53_22	purD Phosphoribosylamine--glycine ligase 208105:209367 forward MW:45171	3756.54	5245.94	2377.23	3793.24	1434.71	0.378227	3.57901	665	3	3935.88	5366.15	4443.05	4581.69	725.143	0.15827	3.66103	582	3			1.20786	0.272451	UNCHANGED
SaSA53_0195	Cluster0056	6	5	48.4586	0.987328	0.00553874	1.0119	5	1	SA53_32	SA53_22	purE N5-carboxyaminoimidazole ribonucleotide mutase 209649:210140 forward MW:17173	2504.59	3035.25	1625.25	2388.36	712.151	0.298176	3.3781	776	3	2193.73	3445.83	1610.78	2416.78	937.638	0.38797	3.38324	734	3			1.0119	0.0170639	UNCHANGED
SaSA53_0196	Cluster0057	16	7	108.086	0.00233995	2.63079	2.35081	3;4	2	SA53_32	SA53_22	purK N5-carboxyaminoimidazole ribonucleotide synthase 210127:211200 forward MW:38644	1316.42	1778.27	1651.03	1581.91	238.56	0.150806	3.19918	848	3	3115.62	3959.31	4081.33	3718.75	525.882	0.141414	3.5704	638	3	x	x	2.35081	1.23316	UP
SaSA53_0197	Cluster1520	22	9	136.771	0.032948	1.48217	3.07683	3;4;5	3	SA53_32	SA53_22	SaSA53_0197 hypothetical protein 211201:212001 forward MW:30166	868.895	468.603	1539.3	958.932	540.997	0.564166	2.98179	915	3	3674.41	2125.47	3051.54	2950.47	779.402	0.264162	3.46989	692	3	x	x	3.07683	1.62144	UP
SaSA53_0200	Cluster0058	72	38	566.308	0.378727	0.421674	2.02408	2;3;4;5	4	SA53_22	SA53_32	purB Adenylosuccinate lyase 212971:214269 forward MW:49826	25118.7	46642.7	8572.99	26778.1	19089	0.71286	4.42778	144	3	10574.6	16147.2	12967.5	13229.8	2795.55	0.211308	4.12155	292	3		x	0.494051	-1.01727	DOWN
SaSA53_0202	Cluster0060	8	4	56.4504	0.140509	0.852295	1.77093	2	1	SA53_22	SA53_32	ruvB Holliday junction ATP-dependent DNA helicase RuvB 215629:216627 forward MW:37574	2518.34	4619.02	1984.65	3040.67	1392.69	0.458021	3.48297	723	3	2086.37	1312.51	1752.07	1716.99	388.123	0.226049	3.23477	807	3			0.564674	-0.824511	UNCHANGED
SaSA53_0205	Cluster0063	26	13	167.868	0.244663	0.611432	1.30775	4;5	2	SA53_32	SA53_22	SaSA53_0205 Acyltransferase 217600:219378 forward MW:67245	4747.16	7325.39	8557.97	6876.84	1944.6	0.282775	3.83739	501	3	7594.69	11041.6	8343.32	8993.22	1813.05	0.201602	3.95392	398	3			1.30775	0.387091	UNCHANGED
SaSA53_0208	Cluster0066	34	17	216.251	0.0715207	1.14557	2.52786	3;4;5	3	SA53_22	SA53_32	thrC Threonine synthase 223604:225094 forward MW:54792	4460.97	6460.57	3931.33	4950.96	1333.92	0.269426	3.69469	599	3	1103.39	3770.7	1001.6	1958.56	1570.18	0.801702	3.29194	786	3		x	0.395592	-1.33792	DOWN
SaSA53_0210	Cluster0068	19	10	171.792	0.166804	0.777792	1.44463	1;2;3;4;5	5	SA53_32	SA53_22	rpsJ 30S ribosomal protein S10 226684:226992 forward MW:11613	54561.9	27231.7	50498.7	44097.4	14746.7	0.334412	4.64441	63	3	52297.8	69223.6	69591.6	63704.3	9880.03	0.155092	4.80417	36	3			1.44463	0.530696	UNCHANGED
SaSA53_0211	Cluster0069	23	13	209.827	0.153971	0.81256	2.37385	1;2;3;4;5	5	SA53_22	SA53_32	rplC 50S ribosomal protein L3 227065:227691 forward MW:22426	6079.99	12037.1	3073.46	7063.5	4562.01	0.645857	3.84902	494	3	3030.74	2257.76	3638.12	2975.54	691.834	0.232507	3.47357	686	3		x	0.421256	-1.24723	DOWN
SaSA53_0212	Cluster0070	35	18	348.962	0.0309788	1.50894	1.88163	1;2;3;4;5	5	SA53_32	SA53_22	rplD 50S ribosomal protein L4 227715:228338 forward MW:22113	44918.9	31884.9	37572	38125.3	6534.59	0.171398	4.58121	84	3	51232.4	76224.4	87756.7	71737.8	18670.9	0.260266	4.85575	26	3	x		1.88163	0.911986	UNCHANGED
SaSA53_0213	Cluster0071	24	10	282.254	0.423852	0.372786	1.27016	2;3;4;5	4	SA53_32	SA53_22	rplW 50S ribosomal protein L23 228338:228634 forward MW:10704	32553.2	22946.2	33126.7	29542	5719.32	0.193599	4.47044	127	3	25981.8	52412.7	34174.9	37523.1	13529.8	0.360574	4.5743	90	3			1.27016	0.345012	UNCHANGED
SaSA53_0214	Cluster0072	51	31	489.5	0.0732913	1.13495	1.42949	1;2;3;4;5	5	SA53_22	SA53_32	rplB 50S ribosomal protein L2 228652:229485 forward MW:30013	37653.7	31981.6	25871.4	31835.6	5892.53	0.185093	4.50291	115	3	18460.3	22313.9	26037.5	22270.6	3788.75	0.170124	4.34773	166	3			0.699549	-0.515503	UNCHANGED
SaSA53_0215	Cluster0073	12	9	131.183	0.136583	0.864604	1.94741	3;4	2	SA53_32	SA53_22	rpsS 30S ribosomal protein S19 229584:229862 forward MW:10622	9283.45	13277.1	28631.3	17064	10214.7	0.598612	4.23208	262	3	27396.5	24120.9	48174	33230.5	13044.7	0.392552	4.52154	108	3			1.94741	0.961555	UNCHANGED
SaSA53_0216	Cluster0074	28	15	278.201	0.20239	0.693811	1.42416	1;2;3;4;5	5	SA53_32	SA53_22	rplV 50S ribosomal protein L22 229878:230222 forward MW:12416	19080.3	12584.1	27786.1	19816.8	7627.76	0.384913	4.29703	223	3	25911.3	23807.4	34948.6	28222.4	5919.22	0.209735	4.45059	128	3			1.42416	0.510116	UNCHANGED
SaSA53_0217	Cluster0075	32	19	286.414	6.58603e-05	4.18138	1.24751	2;3;4;5	4	SA53_32	SA53_22	rpsC 30S ribosomal protein S3 230235:230888 forward MW:24134	116408	116976	117285	116890	445.25	0.00380914	5.06778	12	3	145283	142934	149247	145821	3190.54	0.0218798	5.16382	6	3	x		1.24751	0.319052	UNCHANGED
SaSA53_0218	Cluster0076	12	7	116.613	0.111203	0.953882	1.37946	3;4;5	3	SA53_22	SA53_32	rplP 50S ribosomal protein L16 230892:231305 forward MW:15438	19174.3	22926.4	14961.8	19020.8	3984.51	0.209481	4.27923	230	3	14632.9	15345.9	11386.9	13788.6	2110.25	0.153043	4.13952	285	3			0.724921	-0.464105	UNCHANGED
SaSA53_0219	Cluster0077	11	7	100.809	0.83862	0.0764347	1.27801	2;3;4	3	SA53_22	SA53_32	rpmC 50S ribosomal protein L29 231315:231521 forward MW:7962	6666.58	1487.44	5788.46	4647.5	2771.68	0.596381	3.66722	616	3	2327.32	5292.7	3289.52	3636.51	1512.83	0.416012	3.56069	642	3			0.782467	-0.353897	UNCHANGED
SaSA53_0220	Cluster0078	9	4	73.109	0.215068	0.667424	1.36388	2;3;4	3	SA53_32	SA53_22	rpsQ 30S ribosomal protein S17 231547:231807 forward MW:10089	6528.33	6539.31	12836.4	8634.66	3638.78	0.421415	3.93625	441	3	9896.73	13419.7	12013.5	11776.6	1773.37	0.150584	4.07102	327	3			1.36388	0.447715	UNCHANGED
SaSA53_0221	Cluster0079	24	12	205.021	0.327527	0.484753	1.20272	1;2;3;4;5	5	SA53_32	SA53_22	rplN 50S ribosomal protein L14 231832:232200 forward MW:13061	54108	31658.1	47022.6	44262.9	11476.6	0.259282	4.64604	62	3	45325.9	53719.3	60662.8	53236	7679.87	0.144261	4.72621	52	3			1.20272	0.266305	UNCHANGED
SaSA53_0223	Cluster0081	52	29	495.819	0.0745078	1.1278	2.16316	1;2;3;4;5	5	SA53_32	SA53_22	rplE 50S ribosomal protein L5 232608:233150 forward MW:19814	31590.8	16428.8	36955.7	28325.1	10646	0.37585	4.45217	133	3	39101.5	80541.4	64172.2	61271.7	20871.6	0.340641	4.78726	40	3		x	2.16316	1.11314	UP
SaSA53_0224	Cluster0082	2	1	18.8565	0.831012	0.0803927	1.02252	3	1	SA53_22	SA53_32	rpsZ 30S ribosomal protein S14 type Z 233168:233353 forward MW:7057	157.169	19.4849	419.58	198.745	203.262	1.02273	2.2983	1017	3	73.5833	424.279	85.2375	194.367	199.195	1.02484	2.28862	1016	3			0.977971	-0.0321357	UNCHANGED
SaSA53_0225	Cluster0083	22	10	206.585	0.278623	0.554983	1.33244	1;2;3;5	4	SA53_32	SA53_22	rpsH 30S ribosomal protein S8 233508:233906 forward MW:14785	43225	22006.9	49375.4	38202.4	14358.9	0.375864	4.58209	83	3	49091	60156.6	43459.6	50902.4	8494.59	0.16688	4.70674	58	3			1.33244	0.414069	UNCHANGED
SaSA53_0226	Cluster0084	33	21	280.109	0.228986	0.640191	1.4271	1;2;3;4;5	5	SA53_32	SA53_22	rplF 50S ribosomal protein L6 234016:234552 forward MW:19423	43016.3	22178.9	54474.1	39889.8	16373.1	0.410458	4.60086	78	3	46507.4	67436	56836.9	56926.8	10464.6	0.183825	4.75532	45	3			1.4271	0.513089	UNCHANGED
SaSA53_0227	Cluster0085	23	11	149.348	0.605043	0.218214	1.37562	1;2;3;4;5	5	SA53_22	SA53_32	rplR 50S ribosomal protein L18 234653:235009 forward MW:12895	12282.3	10990.6	2706.29	8659.71	5196.11	0.600033	3.9375	440	3	5093.84	1669.38	12122.2	6295.13	5328.94	0.846517	3.799	491	3			0.726945	-0.460082	UNCHANGED
SaSA53_0228	Cluster0086	32	24	315.842	0.0342489	1.46535	1.72151	1;2;4;5	4	SA53_22	SA53_32	rpsE 30S ribosomal protein S5 235028:235522 forward MW:17177	35999.7	26648.1	21439.2	28029	7377.84	0.263222	4.44761	136	3	15873.8	14472.2	18498.7	16281.6	2044.01	0.125541	4.2117	232	3	x		0.580884	-0.783679	UNCHANGED
SaSA53_0229	Cluster0087	11	9	95.9872	0.0683555	1.16523	1.57466	1;3;4;5	4	SA53_32	SA53_22	rpmD 50S ribosomal protein L30 235537:235716 forward MW:6312	22165.7	19616.7	21733.5	21172	1364.12	0.0644306	4.32576	202	3	25801.2	44928.5	29286.2	33338.6	10187.2	0.305569	4.52295	106	3			1.57466	0.655039	UNCHANGED
SaSA53_0230	Cluster0088	18	13	143.094	0.697706	0.156327	1.05205	1;2;3;4;5	5	SA53_22	SA53_32	rplO 50S ribosomal protein L15 235841:236281 forward MW:15451	49565.7	43817.2	38222.5	43868.4	5671.78	0.129291	4.64215	64	3	33367.3	51293	40433.7	41698	9029.48	0.216545	4.62012	76	3			0.950524	-0.0732055	UNCHANGED
SaSA53_0231	Cluster0089	12	8	91.0408	0.879059	0.0559818	1.00352	3;5	2	SA53_32	SA53_22	secY Protein translocase subunit SecY 236302:237606 forward MW:47968	12366	6853.82	11277.7	10165.8	2919.44	0.287181	4.00714	394	3	8997.47	10682.8	10924.6	10201.6	1049.8	0.102905	4.00867	363	3			1.00352	0.00507009	UNCHANGED
SaSA53_0232	Cluster0090	50	28	458.247	0.965468	0.0152622	1.02558	2;3;4;5	4	SA53_22	SA53_32	adk Adenylate kinase 237700:238338 forward MW:23681	15355.9	9358.11	21397.3	15370.4	6019.61	0.391635	4.18669	302	3	17742.9	11332.2	15886.3	14987.1	3298.58	0.220094	4.17572	254	3			0.975061	-0.0364363	UNCHANGED
SaSA53_0233	Cluster0091	4	2	30.336	0.175263	0.756311	1.79832	4;5	2	SA53_32	SA53_22	infA Translation initiation factor IF-1 238457:238675 forward MW:8272	916.653	491.548	1111.67	839.957	317.095	0.377514	2.92426	928	3	1118.9	2327.66	1084.97	1510.51	707.877	0.468633	3.17912	838	3			1.79832	0.846652	UNCHANGED
SaSA53_0234	Cluster0092	6	4	48.6492	0.180543	0.74342	1.91575	4	1	SA53_32	SA53_22	rpmJ 50S ribosomal protein L36 238701:238817 forward MW:4451	284.043	166.514	473.262	307.939	154.764	0.50258	2.48847	1004	3	322.199	830.272	617.338	589.936	255.143	0.432492	2.77081	951	3			1.91575	0.937913	UNCHANGED
SaSA53_0235	Cluster0093	27	17	244.212	0.178442	0.748504	1.21615	1;2;3;4;5	5	SA53_22	SA53_32	rpsM 30S ribosomal protein S13 238835:239200 forward MW:13433	48486.5	38276.4	40828.3	42530.4	5313.56	0.124935	4.6287	68	3	29129.2	34456	41328.6	34971.3	6116.02	0.174887	4.54371	99	3			0.822266	-0.282324	UNCHANGED
SaSA53_0236	Cluster0094	16	8	147.903	0.583313	0.234099	1.07589	1;2;3;4;5	5	SA53_22	SA53_32	rpsK 30S ribosomal protein S11 239218:239601 forward MW:13369	17505	18441.2	14126.9	16691	2269.41	0.135966	4.22248	269	3	12661.6	16526	17353.4	15513.6	2504.38	0.161431	4.19071	242	3			0.929461	-0.105534	UNCHANGED
SaSA53_0237	Cluster0095	70	42	635.291	0.164451	0.783964	1.17488	1;2;3;4;5	5	SA53_32	SA53_22	rpoA DNA-directed RNA polymerase subunit alpha 239651:240589 forward MW:34516	70115.1	70423.9	57283	65940.6	7499.34	0.113729	4.81915	33	3	67591.7	81876	82949.9	77472.6	8573.88	0.11067	4.88915	23	3			1.17488	0.232518	UNCHANGED
SaSA53_0238	Cluster0096	19	11	198.97	0.985147	0.00649911	1.01312	1;2;3;4	4	SA53_22	SA53_32	rplQ 50S ribosomal protein L17 240604:240990 forward MW:14521	136357	193237	125972	151855	36212.1	0.238464	5.18143	4	3	149885	126865	172918	149889	23026.4	0.153623	5.17577	5	3			0.987052	-0.0188019	UNCHANGED
SaSA53_0240	Cluster0155	17	11	152.698	0.980968	0.00834497	1.00214	3;4;5	3	SA53_22	SA53_32	SaSA53_0240 MarR family transcriptional regulator 247649:248092 forward MW:16737	8232.31	4545.73	8029.36	6935.8	2072.35	0.29879	3.8411	499	3	5821.5	9260.18	5681.24	6920.97	2027.03	0.292882	3.84017	461	3			0.997862	-0.00308761	UNCHANGED
SaSA53_0241	Cluster0156	9	3	51.6849	0.0872679	1.05915	8.25966	3	1	SA53_32	SA53_22	SaSA53_0241 Zinc ABC transporter ATP-binding protein 248095:248805 forward MW:26596		6.47361	69.5566	38.0151	44.6064	1.17339	1.57996	1041	2	108.522	399.33	120.132	209.328	164.649	0.786559	2.32083	1011	3		x	5.50644	2.46112	UP
SaSA53_0244	Cluster0159	62	35	499.318	0.189964	0.721329	1.51361	2;3;4;5	4	SA53_22	SA53_32	tyrS Tyrosine--tRNA ligase 251425:252684 reverse MW:47684	37891.9	52447.6	23884.1	38074.6	14282.6	0.375123	4.58063	85	3	25117.4	23328.4	27018.5	25154.8	1845.32	0.0733587	4.40062	145	3			0.660671	-0.597995	UNCHANGED
SaSA53_0245	Cluster0160	62	35	367.582	0.481582	0.31733	1.19316	2;4;5	3	SA53_32	SA53_22	SaSA53_0245 Membrane protein 252795:255092 forward MW:84000	4229	7297.1	5249.81	5591.97	1562.41	0.279402	3.74757	559	3	8886.28	5204.31	5925.79	6672.13	1951.15	0.292433	3.82426	470	3			1.19316	0.254789	UNCHANGED
SaSA53_0246	Cluster0161	144	80	1176.8	0.326602	0.485981	1.13953	1;2;3;4;5	5	SA53_32	SA53_22	rpoB DNA-directed RNA polymerase subunit beta 255616:259191 forward MW:133005	35805.1	32544.6	27616	31988.6	4122.77	0.128883	4.50499	111	3	30665.9	41174	37515.6	36451.8	5334.22	0.146336	4.56172	94	3			1.13953	0.188435	UNCHANGED
SaSA53_0247	Cluster0162	227	135	1980	0.465445	0.332132	1.09077	1;2;3;4;5	5	SA53_22	SA53_32	rpoC DNA-directed RNA polymerase subunit beta' 259308:262958 forward MW:135546	96327.2	119381	86507.9	100739	16874.7	0.16751	5.0032	16	3	91412.2	96194	89461.7	92356	3463.93	0.0375063	4.96546	14	3			0.916788	-0.12534	UNCHANGED
SaSA53_0254	Cluster0168	22	11	159.906	0.451233	0.345599	1.22941	2;4;5	3	SA53_32	SA53_22	SaSA53_0254 Adenine methyltransferase 266412:267386 forward MW:37114	13240.1	4796.66	16476.7	11504.5	6030.34	0.524173	4.06087	364	3	15775.3	11932.1	14723.7	14143.7	1986.16	0.140428	4.15056	279	3			1.22941	0.297961	UNCHANGED
SaSA53_0255	Cluster0169	53	36	422.833	0.665129	0.177094	1.07492	1;2;3;4;5	5	SA53_22	SA53_32	ackA Acetate kinase 267418:268611 forward MW:43486	19805.9	25759.4	17623	21062.8	4211.29	0.19994	4.32352	207	3	18484.2	16971.3	23328.5	19594.7	3320.88	0.169479	4.29214	192	3			0.930299	-0.104234	UNCHANGED
SaSA53_0260	Cluster0173	43	26	351.23	0.0593163	1.22683	1.41031	2;3;4;5	4	SA53_32	SA53_22	pepA Glutamyl aminopeptidase 271242:272309 reverse MW:38717	10153.5	7949.89	11804.5	9969.3	1933.88	0.193984	3.99866	402	3	12170.7	15161.4	14847.2	14059.8	1643.52	0.116896	4.14798	281	3			1.41031	0.496009	UNCHANGED
SaSA53_0261	Cluster0174	6	4	35.0741	0.150151	0.823471	11.4602	3;5	2	SA53_22	SA53_32	SaSA53_0261 hypothetical protein 272880:273164 forward MW:10674	1614.3	4578.98	162.429	2118.57	2251.04	1.06253	3.32604	807	3	192.858	90.161	271.57	184.863	90.9684	0.492086	2.26685	1020	3		x	0.0872584	-3.51856	DOWN
SaSA53_0262	Cluster0175	4	4	29.1206	0.0465518	1.33206	2.78538	5	1	SA53_22	SA53_32	SaSA53_0262 Thioredoxin 273161:273484 forward MW:12547	2144.61	956.81	2635.55	1912.32	863.139	0.451356	3.28156	821	3	688.642	837.698	533.333	686.558	152.193	0.221676	2.83668	935	3	x	x	0.359017	-1.47787	DOWN
SaSA53_0263	Cluster0176	21	9	180.847	0.0878918	1.05605	1.35665	3;4;5	3	SA53_22	SA53_32	SaSA53_0263 tRNA-binding protein 273517:274143 forward MW:22769	8155.74	10277	6774.55	8402.43	1764.2	0.209963	3.9244	449	3	5867.92	5890.69	6821.88	6193.5	544.317	0.0878852	3.79194	497	3			0.737108	-0.440052	UNCHANGED
SaSA53_0264	Cluster0177	10	4	64.4402	0.225141	0.647545	1.43096	3;5	2	SA53_32	SA53_22	SaSA53_0264 S-adenosylmethionine-dependent methyltransferase 274197:274913 reverse MW:27169	424.622	356.478	789.904	523.668	233.071	0.445073	2.71906	963	3	944.234	721.502	582.307	749.348	182.563	0.24363	2.87468	932	3			1.43096	0.516982	UNCHANGED
SaSA53_0266	Cluster0179	9	4	57.4875	0.50145	0.299772	1.17536	2;4	2	SA53_22	SA53_32	SaSA53_0266 Haloacid dehalogenase 275513:276157 forward MW:24466	1890.2	1067.47	1732.54	1563.4	436.665	0.279304	3.19407	849	3	1399.05	1306.74	1284.68	1330.15	60.6729	0.0456134	3.1239	855	3			0.850807	-0.233097	UNCHANGED
SaSA53_0268	Cluster0181	5	1	24.5678	0.0329218	1.48252	13.2354	2;3	2	SA53_32	SA53_22	lytR Sensory transduction protein LytR 277910:278650 forward MW:28145	25.3502	17.7472	822.999	288.699	462.733	1.60282	2.46044	1006	3	2697.37	4493.69	4272.05	3821.04	979.417	0.256322	3.58218	633	3	x	x	13.2354	3.72633	UP
SaSA53_0271	Cluster0184	65	34	454.291	0.0194416	1.71127	1.89034	2;3;4;5	4	SA53_22	SA53_32	SaSA53_0271 Surface lipoprotein 280248:281876 forward MW:61068	10964.1	11102.5	7549.06	9871.88	2012.81	0.203893	3.9944	403	3	6192.66	4236.07	5238.08	5222.27	978.392	0.18735	3.71786	543	3	x		0.529005	-0.918647	UNCHANGED
SaSA53_0273	Cluster0186	4	2	27.9958	0.466407	0.331235	1.07274	5	1	SA53_32	SA53_22	SaSA53_0273 Peptide ABC transporter permease 282963:283784 forward MW:30296	1243.61	1447.25	1753.51	1481.46	256.663	0.17325	3.17069	856	3	1603.38	1594.59	1569.7	1589.22	17.4661	0.0109903	3.20118	825	3			1.07274	0.101305	UNCHANGED
SaSA53_0274	Cluster0187	11	4	76.6995	0.98913	0.00474671	1.01433	3;5	2	SA53_22	SA53_32	SaSA53_0274 ABC transporter 283796:284599 forward MW:29452	422.52	281.234	424.977	376.244	82.2899	0.218714	2.57547	992	3	345.774	372.184	394.83	370.93	24.5521	0.0661907	2.56929	982	3			0.985876	-0.0205217	UNCHANGED
SaSA53_0275	Cluster0188	13	5	79.3307	0.227649	0.642735	1.648	2;3;5	3	SA53_32	SA53_22	SaSA53_0275 Nickel ABC transporter ATP-binding protein 284583:285209 forward MW:23753	7248.92	1834.9	8394.37	5826.06	3503.58	0.601363	3.76538	549	3	9899.64	9557.01	9347.42	9601.36	278.767	0.0290341	3.98233	383	3			1.648	0.720717	UNCHANGED
SaSA53_0279	Cluster0189	7	1	42.3448	0.433669	0.362841	1.47099	3	1	SA53_32	SA53_22	SaSA53_0279 PTS lactose transporter subunit IIB 291621:291905 forward MW:10032	200.311	410.704	692.981	434.665	247.207	0.56873	2.63815	979	3	1022	353.834	542.331	639.389	344.496	0.538789	2.80577	943	3			1.47099	0.556789	UNCHANGED
SaSA53_0283	Cluster0192	6	4	63.4578	0.20358	0.691265	1.62532	1;3;4	3	SA53_22	SA53_32	rpsO 30S ribosomal protein S15 296520:296789 forward MW:10531	11449.2	11291.8	5568.06	9436.37	3350.98	0.355113	3.97481	417	3	4338.24	4695.96	8383.35	5805.85	2239.34	0.385703	3.76387	519	3			0.615263	-0.700725	UNCHANGED
SaSA53_0284	Cluster0193	87	48	739.547	0.246111	0.608868	1.11093	1;2;3;4;5	5	SA53_22	SA53_32	pnp Polyribonucleotide nucleotidyltransferase 297169:299298 forward MW:77257	38400.1	44986	38935.4	40773.8	3657.63	0.0897054	4.61038	74	3	33922.1	35042.9	41142.6	36702.5	3885.82	0.105873	4.5647	92	3			0.900149	-0.151765	UNCHANGED
SaSA53_0285	Cluster0194	15	9	105.192	0.174358	0.758558	1.39146	4;5	2	SA53_32	SA53_22	SaSA53_0285 hypothetical protein 299300:300052 forward MW:28610	4102.73	7331.9	4809.16	5414.6	1697.59	0.313521	3.73357	566	3	6664.55	9415.85	6522.17	7534.19	1631.12	0.216495	3.87704	440	3			1.39146	0.476599	UNCHANGED
SaSA53_0288	Cluster0197	59	24	397.313	0.320398	0.49431	1.29706	2;4;5	3	SA53_22	SA53_32	cysS Cysteine--tRNA ligase 300834:302177 forward MW:50806	7443.31	13742.2	7990.77	9725.44	3489.4	0.358791	3.98791	407	3	7682.11	7120.47	7691.61	7498.06	327.04	0.0436166	3.87495	441	3			0.770974	-0.375246	UNCHANGED
SaSA53_0292	Cluster0199	26	12	171.756	0.931119	0.0309946	1.00163	2;4	2	SA53_22	SA53_32	SaSA53_0292 rRNA methyltransferase 303910:304665 forward MW:27553	2967.59	3525.09	2148.8	2880.49	692.267	0.240329	3.45947	739	3	2531.59	2937.46	3158.4	2875.82	317.924	0.110551	3.45876	697	3			0.998376	-0.00234449	UNCHANGED
SaSA53_0294	Cluster0200	16	8	117.315	0.372355	0.429043	1.68665	4;5	2	SA53_22	SA53_32	SaSA53_0294 hypothetical protein 305273:306133 forward MW:31520	17385	32671.4	8838.37	19631.6	12074.3	0.615044	4.29296	225	3	7964.05	6471.36	20482.7	11639.4	7694.85	0.661104	4.06593	329	3			0.592891	-0.754162	UNCHANGED
SaSA53_0297	Cluster0202	26	12	199.963	0.368417	0.43366	1.31531	1;2;4;5	4	SA53_22	SA53_32	rplM 50S ribosomal protein L13 307015:307461 forward MW:16158	16853.9	11655.9	17978.7	15496.2	3372.96	0.217664	4.19022	300	3	5906.21	10674.6	18763.2	11781.3	6499.54	0.551681	4.07119	325	3			0.760275	-0.395407	UNCHANGED
SaSA53_0298	Cluster0203	3	3	48.7334	0.00323898	2.48959	1.43917	1;2;3	3	SA53_32	SA53_22	rpsI 30S ribosomal protein S9 307482:307874 forward MW:14265	38640.6	42114.1	41021	40591.9	1776.04	0.0437536	4.60844	76	3	54967.3	55728.5	64560.5	58418.8	5332.47	0.0912801	4.76655	44	3	x		1.43917	0.52524	UNCHANGED
SaSA53_0303	Cluster0207	4	1	18.8434	0.857404	0.0668146	1.66496	3	1	SA53_22	SA53_32	SaSA53_0303 hypothetical protein 310769:311239 forward MW:18090		67.4498	79.3794	73.4146	8.43547	0.114902	1.86578	1037	2	57.5759	5.10028	25.5117	29.396	26.4526	0.899871	1.46829	1043	3			0.40041	-1.32045	DOWN
SaSA53_0307	Cluster0209	3	2	23.1782	0.701038	0.154258	1.0768	2	1	SA53_22	SA53_32	SaSA53_0307 Amino acid ABC transporter permease 313727:314377 reverse MW:23170	4588.85	2952.35	3955.71	3832.3	825.203	0.215328	3.58346	661	3	2926.35	4098.57	3651.98	3558.97	591.619	0.166233	3.55132	648	3			0.928676	-0.106753	UNCHANGED
SaSA53_0308	Cluster0210	13	7	72.3446	0.263535	0.579161	1.30437	3;4	2	SA53_22	SA53_32	SaSA53_0308 Glycine/betaine ABC transporter substrate-binding protein 314378:315304 reverse MW:34766	6170.69	7608.38	4248.68	6009.25	1685.66	0.280511	3.77882	542	3	3924.44	4852.21	5044.38	4607.01	598.88	0.129993	3.66342	580	3			0.766653	-0.383354	UNCHANGED
SaSA53_0309	Cluster0211	2	1	11.3279	0.592331	0.227436	1.10034	4	1	SA53_22	SA53_32	SaSA53_0309 Choline ABC transporter permease 315307:315942 reverse MW:22768	3692.4	3304.29	2852.26	3282.98	420.476	0.128078	3.51627	693	3	3313.9	1852.25	3784.64	2983.6	1007.65	0.33773	3.47474	685	3			0.908807	-0.137954	UNCHANGED
SaSA53_0310	Cluster0212	70	37	598.799	0.770759	0.113081	1.03133	2;3;4;5	4	SA53_22	SA53_32	SaSA53_0310 Glycine/betaine ABC transporter ATP-binding protein 315942:317087 reverse MW:42996	21270.7	24578.1	19438.9	21762.6	2604.69	0.119687	4.33771	193	3	22090.9	18102.3	23111.4	21101.5	2647.05	0.125443	4.32431	175	3			0.969624	-0.0445027	UNCHANGED
SaSA53_0316	Cluster0100	4	1	33.6503	0.305955	0.514342	1.46425	5	1	SA53_32	SA53_22	SaSA53_0316 Phosphoglycerate mutase 327157:327849 forward MW:25395	4234.64	1666.18	3261.81	3054.21	1296.75	0.424579	3.4849	718	3	2885.36	5951.07	4579.92	4472.12	1535.7	0.343394	3.65051	592	3			1.46425	0.550159	UNCHANGED
SaSA53_0317	Cluster0101	19	6	124.39	0.230934	0.636513	1.55757	2;3;4;5	4	SA53_22	SA53_32	SaSA53_0317 D-alanyl-D-alanine carboxypeptidase 327846:328598 forward MW:28535	4753.27	7440.25	3790.93	5328.15	1891.36	0.354975	3.72658	568	3	3517.24	1931.42	4813.75	3420.8	1443.58	0.422	3.53413	657	3			0.642024	-0.6393	UNCHANGED
SaSA53_0318	Cluster0102	7	2	42.56	0.740759	0.130323	1.06856	5	1	SA53_32	SA53_22	SaSA53_0318 Mannosyl-glycoprotein endo-beta-N-acetylglucosamidase 328595:329170 forward MW:21998	452.23	365.189	461.639	426.353	53.1778	0.124727	2.62977	983	3	420.143	576.822	369.781	455.582	107.974	0.237003	2.65857	973	3			1.06856	0.0956617	UNCHANGED
SaSA53_0320	Cluster0104	25	17	216.397	0.122862	0.910582	1.17924	1;2;3;4;5	5	SA53_32	SA53_22	grpE Protein GrpE 330389:330922 forward MW:20482	33914.2	26492.3	30427.5	30278	3713.23	0.122638	4.48113	123	3	32378.5	37384.7	37351.8	35705	2880.91	0.0806864	4.55273	97	3			1.17924	0.237856	UNCHANGED
SaSA53_0321	Cluster0105	115	72	1146.48	0.164132	0.784808	1.26263	1;2;3;4;5	5	SA53_22	SA53_32	dnaK Chaperone protein DnaK 331103:332932 forward MW:65022	152423	148158	114010	138197	21054.8	0.152353	5.1405	6	3	120224	88220	119911	109452	18387.9	0.168	5.03922	12	3			0.791997	-0.336433	UNCHANGED
SaSA53_0322	Cluster0106	16	8	120.211	0.0968167	1.01405	1.8665	2;4	2	SA53_22	SA53_32	dnaJ Chaperone protein DnaJ 333221:334336 forward MW:39921	9345.62	5833.81	4309.84	6496.43	2582.45	0.397519	3.81267	520	3	2514.47	4355.54	3571.6	3480.54	923.907	0.265449	3.54165	651	3			0.535762	-0.900336	UNCHANGED
SaSA53_0324	Cluster0108	12	5	72.5918	0.159566	0.79706	9.37523	2;4	2	SA53_22	SA53_32	truA tRNA pseudouridine synthase A 335772:336548 forward MW:29360	7506.3	9911.5	491.889	5969.9	4894.15	0.819804	3.77597	543	3	782.38	660.112	467.827	636.773	158.57	0.249021	2.80398	944	3		x	0.106664	-3.22885	DOWN
SaSA53_0325	Cluster0109	26	14	179.286	0.335349	0.474502	1.13883	2;4;5	3	SA53_22	SA53_32	SaSA53_0325 Phosphomethylpyrimidine kinase 336511:337263 forward MW:27237	6146.16	5813.81	5875.64	5945.2	176.759	0.0297314	3.77417	546	3	4048.59	6429.58	5183.16	5220.44	1190.93	0.228128	3.71771	544	3			0.878093	-0.187554	UNCHANGED
SaSA53_0327	Cluster0111	9	4	46.1429	0.415884	0.381028	1.10398	3;5	2	SA53_22	SA53_32	SaSA53_0327 hypothetical protein 337734:338303 forward MW:20190	1090.3	963.139	883.436	978.96	104.338	0.10658	2.99076	912	3	1042.11	741.77	876.38	886.754	150.44	0.169653	2.9478	908	3			0.905812	-0.142716	UNCHANGED
SaSA53_0328	Cluster0112	4	4	31.3146	0.0454172	1.34278	1.68967	4;5	2	SA53_32	SA53_22	SaSA53_0328 Mechanosensitive ion channel protein 338340:339182 reverse MW:31520	778.154	1359.96	1332.65	1156.92	328.305	0.283775	3.0633	891	3	1776.82	1909.26	2178.35	1954.81	204.607	0.104669	3.2911	787	3	x		1.68967	0.756741	UNCHANGED
SaSA53_0329	Cluster0113	76	55	736.673	0.0632473	1.19896	1.94322	1;2;3;4;5	5	SA53_32	SA53_22	tig Trigger factor 339339:340622 forward MW:46983	30657.4	18581	47059	32099.1	14293.6	0.445297	4.50649	108	3	51511.8	70414.6	65201.1	62375.8	9762.98	0.156519	4.79502	37	3			1.94322	0.958453	UNCHANGED
SaSA53_0330	Cluster0114	10	10	120.004	0.177538	0.750709	1.17614	2;3;5	3	SA53_22	SA53_32	rpoE DNA-directed RNA polymerase subunit delta 340811:341377 forward MW:21840	19501.5	18412.1	16137.1	18016.9	1716.66	0.0952805	4.25568	246	3	13722.1	18003.8	14230	15318.6	2339.23	0.152705	4.18522	249	3			0.850236	-0.234065	UNCHANGED
SaSA53_0331	Cluster0115	73	42	702.327	0.86701	0.0619759	1.00114	1;2;3;4;5	5	SA53_32	SA53_22	pyrG CTP synthase 341650:343254 forward MW:59280	29281	16557.6	29221.8	25020.1	7328.78	0.292915	4.39829	162	3	24826.1	24207.8	26112.2	25048.7	971.486	0.0387839	4.39879	146	3			1.00114	0.00164739	UNCHANGED
SaSA53_0332	Cluster0116	15	7	86.1125	0.735265	0.133556	1.09994	3;5	2	SA53_32	SA53_22	SaSA53_0332 hypothetical protein 343363:344289 forward MW:35007	427.176	566.01	577.267	523.485	83.5952	0.15969	2.7189	964	3	496.003	786.77	444.635	575.803	184.499	0.320421	2.76027	953	3			1.09994	0.137427	UNCHANGED
SaSA53_0333	Cluster0117	10	6	120.297	0.890048	0.0505868	1.07068	1;4;5	3	SA53_22	SA53_32	SaSA53_0333 Aminotransferase 344484:344930 forward MW:16250	32780.3	18107.6	34026	28304.6	8852.86	0.312771	4.45186	134	3	26948.7	25144.5	27215	26436.1	1126.43	0.0426096	4.4222	137	3			0.933984	-0.0985307	UNCHANGED
SaSA53_0334	Cluster0118	23	11	138.913	0.927006	0.0329173	1.04979	3;5	2	SA53_32	SA53_22	radA DNA repair protein radA 345092:346456 forward MW:49563	4639.89	9429.3	8812.79	7627.32	2605.5	0.3416	3.88237	474	3	9995.96	4463.19	9562.19	8007.12	3076.78	0.384256	3.90348	425	3			1.04979	0.0701057	UNCHANGED
SaSA53_0335	Cluster0119	6	2	49.9969	0.851673	0.0697274	1.3671	4	1	SA53_32	SA53_22	SaSA53_0335 Carbonate dehydratase 346592:347089 forward MW:18099	82.9409	22.9916	425.476	177.136	217.147	1.22588	2.24831	1019	3	93.431	603.241	29.8173	242.163	314.316	1.29795	2.38411	1006	3			1.3671	0.451121	UNCHANGED
SaSA53_0336	Cluster0120	86	54	696.045	0.380141	0.420055	1.22933	1;2;3;4;5	5	SA53_32	SA53_22	SaSA53_0336 Pyridine nucleotide-disulfide oxidoreductase family protein 347243:348562 forward MW:48251	21681.1	17422.8	40893.1	26665.7	12503.9	0.468916	4.42595	148	3	29283.9	38763.2	30296	32781	5205.39	0.158793	4.51562	111	3			1.22933	0.297878	UNCHANGED
SaSA53_0337	Cluster0121	72	40	595.338	0.28354	0.547386	1.33874	2;3;4;5	4	SA53_22	SA53_32	gltX Glutamate--tRNA ligase 348771:350225 forward MW:55571	45029.1	71420.6	43480.9	53310.2	15703.2	0.294562	4.72681	47	3	47035.9	27257.1	45170.1	39821	10920.6	0.274242	4.60011	83	3			0.746969	-0.420881	UNCHANGED
SaSA53_0340	Cluster0123	4	1	28.8402	0.390652	0.40821	1.20321	2	1	SA53_22	SA53_32	rbsA Ribose import ATP-binding protein RbsA 352228:353706 reverse MW:54932	759.266	519.324	802.139	693.576	152.422	0.219762	2.84109	948	3	699.841	439.938	589.535	576.438	130.445	0.226295	2.76075	952	3			0.83111	-0.266889	UNCHANGED
SaSA53_0342	Cluster0125	3	2	19.8529	0.198044	0.703238	1.54106	4	1	SA53_32	SA53_22	rbsK Ribokinase 354095:355006 reverse MW:33446	86.0551	64.9067	218.415	123.126	83.1978	0.675715	2.09035	1029	3	178.292	210.713	180.228	189.744	18.1851	0.0958402	2.27817	1019	3			1.54106	0.623924	UNCHANGED
SaSA53_0348	Cluster0131	37	28	280.794	0.076468	1.11652	1.23201	2;4;5	3	SA53_22	SA53_32	argG Argininosuccinate synthase 359791:360981 forward MW:43776	11854.8	10174.2	11248.7	11092.5	851.111	0.0767283	4.04503	373	3	8923.6	7836.57	10250.7	9003.61	1209.03	0.134283	3.95442	397	3			0.811682	-0.301014	UNCHANGED
SaSA53_0349	Cluster0132	32	19	209.471	0.0967051	1.01455	1.37557	2;4;5	3	SA53_22	SA53_32	argH Argininosuccinate lyase 361000:362388 forward MW:52559	17317.2	10864.4	14951.3	14377.6	3264.39	0.227046	4.15769	323	3	10389.4	10102.8	10864.2	10452.1	384.562	0.0367928	4.0192	356	3			0.726969	-0.460034	UNCHANGED
SaSA53_0350	Cluster0133	38	23	424.41	0.179072	0.746973	1.29057	1;2;3;4;5	5	SA53_32	SA53_22	fba Fructose-bisphosphate aldolase 362529:363410 forward MW:31518	88039.3	68088.8	117711	91279.6	24969.1	0.273545	4.96037	17	3	114102	107228	132077	117802	12831.1	0.108921	5.07115	10	3			1.29057	0.368003	UNCHANGED
SaSA53_0352	Cluster0134	2	2	24.3944	0.599014	0.222563	1.05459	3;4	2	SA53_32	SA53_22	rpmB 50S ribosomal protein L28 364651:364839 forward MW:6942	5659.58	453.977	8204.71	4772.76	3950.74	0.827768	3.67877	607	3	2984.73	7149.8	4965.41	5033.32	2083.36	0.413915	3.70185	559	3			1.05459	0.0766864	UNCHANGED
SaSA53_0353	Cluster0135	2	1	17.0204	0.585012	0.232835	6.01882	5	1	SA53_32	SA53_22	SaSA53_0353 hypothetical protein 364971:365336 forward MW:13047										174.49	4.10456		89.2973	120.481	1.34921	1.95084	1034	2		x
SaSA53_0354	Cluster0136	61	37	606.41	0.337809	0.471329	1.99205	1;2;3;4;5	5	SA53_22	SA53_32	SaSA53_0354 Dihydroxyacetone kinase 365336:367000 forward MW:59904	37555.8	67037.5	13935.3	39509.6	26605	0.67338	4.5967	79	3	16317.8	24813.4	18369.5	19833.6	4433.03	0.223511	4.2974	186	3			0.501995	-0.994256	UNCHANGED
SaSA53_0355	Cluster0137	47	27	363.757	0.444933	0.351705	1.16382	2;3;4	3	SA53_22	SA53_32	SaSA53_0355 Protease 367148:368032 forward MW:32872	5967.39	8691.06	8308.25	7655.57	1474.48	0.192602	3.88398	473	3	5730.35	5360.28	8643.26	6577.96	1798.14	0.273359	3.81809	475	3			0.859239	-0.218868	UNCHANGED
SaSA53_0358	Cluster0139	39	16	322.359	0.0219348	1.65887	2.34646	2;3;4;5	4	SA53_32	SA53_22	SaSA53_0358 Amino acid ABC transporter ATP-binding protein 369179:369919 reverse MW:27644	5971.15	7300.76	9977.16	7749.69	2040.38	0.263286	3.88928	472	3	12902.2	23846.4	17804.4	18184.3	5482.01	0.301469	4.2597	212	3	x	x	2.34646	1.23049	UP
SaSA53_0359	Cluster0140	67	37	470.482	0.419856	0.3769	1.143	2;3;4;5	4	SA53_32	SA53_22	SaSA53_0359 Glutamine ABC transporter substrate-binding protein 369929:371479 reverse MW:57235	7762.64	4613.73	7556.27	6644.22	1761.47	0.265114	3.82244	512	3	7331.61	7112.91	8338.44	7594.32	653.635	0.0860689	3.88049	437	3			1.143	0.192822	UNCHANGED
SaSA53_0362	Cluster0142	30	15	232.979	0.0341787	1.46624	1.56793	2;3;4;5	4	SA53_32	SA53_22	mecA Adapter protein MecA 374493:375248 forward MW:28986	6380.76	5104.61	7957.39	6480.92	1429.02	0.220497	3.81164	522	3	10322.8	8880.09	11282.1	10161.7	1209.07	0.118984	4.00696	365	3	x		1.56793	0.648865	UNCHANGED
SaSA53_0364	Cluster0144	41	21	282.958	0.126625	0.897481	1.23517	2;3;4;5	4	SA53_22	SA53_32	sufC Iron ABC transporter ATP-binding protein 376575:377345 forward MW:28369	18564.1	14107.3	13876.4	15515.9	2642.31	0.170297	4.19078	299	3	13097.3	11371.5	13216.7	12561.8	1032.61	0.0822021	4.09905	305	3			0.809608	-0.304704	UNCHANGED
SaSA53_0365	Cluster0145	32	22	209.034	0.531072	0.274847	1.3372	2;3;5	3	SA53_22	SA53_32	sufD Fe-S cluster assembly protein SufD 377382:378644 forward MW:46477	6249.55	13444.6	5282.22	8325.45	4459.61	0.53566	3.92041	454	3	3958.7	7436.05	7283.36	6226.04	1965.06	0.31562	3.79421	493	3			0.747832	-0.419214	UNCHANGED
SaSA53_0367	Cluster0147	6	4	41.19	0.114095	0.942732	7.19506	4	1	SA53_22	SA53_32	SaSA53_0367 Fe-S assembly protein NifU 379865:380308 forward MW:15946	8960.27	23764.9	1809.99	11511.7	11197.6	0.972715	4.06114	363	3	1725.8	1709.69	1364.35	1599.95	204.191	0.127624	3.20411	822	3		x	0.138984	-2.84701	DOWN
SaSA53_0368	Cluster0148	60	35	360.431	0.303158	0.518331	1.12122	2;3;4;5	4	SA53_22	SA53_32	sufB Fe-S cluster assembly protein 380408:381826 forward MW:52942	88637	81352.4	65638.3	78542.6	11754	0.149651	4.89511	21	3	70136.3	68274.6	71741.3	70050.7	1734.97	0.0247673	4.84541	29	3			0.891883	-0.165074	UNCHANGED
SaSA53_0369	Cluster0149	12	6	65.384	0.364941	0.437778	1.81661	5	1	SA53_22	SA53_32	SaSA53_0369 D-alanyl-D-alanine carboxypeptidase 381898:383079 reverse MW:43703	2260	4250.48	989.695	2500.06	1643.59	0.657422	3.39795	762	3	1489.9	1260.76	1378	1376.22	114.58	0.0832567	3.13869	847	3			0.550475	-0.861251	UNCHANGED
SaSA53_0370	Cluster0150	5	4	24.6676	0.51041	0.292081	1.11723	4	1	SA53_32	SA53_22	SaSA53_0370 Peptidase M15 383230:384465 reverse MW:45939	898.069	1430.73	740.767	1023.19	361.597	0.353403	3.00996	907	3	1040.26	1122.85	1266.29	1143.13	114.368	0.100048	3.0581	872	3			1.11723	0.159923	UNCHANGED
SaSA53_0371	Cluster0008	94	49	714.984	0.0769127	1.114	2.28435	2;3;4;5	4	SA53_22	SA53_32	SaSA53_0371 ABC transporter substrate-binding protein 384707:386362 forward MW:60492	17613.8	31762.9	11055.6	20144.1	10583	0.525367	4.30415	220	3	9182.66	7827.98	9444.28	8818.3	867.565	0.0983823	3.94539	403	3		x	0.437762	-1.19178	DOWN
SaSA53_0372	Cluster0151	4	1	22.4962	0.190091	0.721038	4.41549	3;5	2	SA53_32	SA53_22	SaSA53_0372 Peptide ABC transporter permease 386481:387395 forward MW:33581		17.0115	393.473	205.242	266.199	1.297	2.31227	1014	2	86.3432	1060.33	665.814	604.164	489.914	0.810895	2.78115	949	3		x	2.94366	1.55761	UP
SaSA53_0373	Cluster0152	5	3	29.9274	0.0251813	1.59892	4.09412	3	1	SA53_22	SA53_32	oppC Oligopeptide transport system permease protein oppC 387405:388436 forward MW:37296	460.915	578.586	290.833	443.445	144.67	0.326241	2.64684	977	3	66.4972	200.089	58.351	108.313	79.5854	0.734776	2.03468	1032	3	x	x	0.244253	-2.03355	DOWN
SaSA53_0374	Cluster0153	32	20	230.38	0.00267761	2.57225	1.62722	2;3;4;5	4	SA53_22	SA53_32	oppD Oligopeptide transport ATP-binding protein OppD 388449:389495 forward MW:38779	10856.2	11579.2	12295.1	11576.8	719.429	0.062144	4.06359	360	3	7692.28	6239.78	7411.41	7114.49	770.431	0.10829	3.85214	451	3	x		0.614547	-0.702406	UNCHANGED
SaSA53_0375	Cluster0154	24	11	185.445	0.00207161	2.68369	1.86667	2;3;5	3	SA53_22	SA53_32	SaSA53_0375 Oligopeptide transport ATP-binding protein OppF 389495:390427 forward MW:34856	9776.04	9215.41	7761.76	8917.74	1039.61	0.116578	3.95025	433	3	4279.09	5026.59	5026.39	4777.36	431.516	0.0903253	3.67919	575	3	x		0.535714	-0.900465	UNCHANGED
SaSA53_0376	Cluster0337	21	14	143.33	0.275711	0.559546	1.2315	2;3;4;5	4	SA53_22	SA53_32	SaSA53_0376 hypothetical protein 396345:396878 reverse MW:21168	6094.09	5878.64	3919	5297.24	1198.44	0.226239	3.72405	571	3	3900.5	4254.58	4749.28	4301.45	426.324	0.0991117	3.63362	601	3			0.812017	-0.300418	UNCHANGED
SaSA53_0377	Cluster1455	8	5	50.6478	0.0950517	1.02204	1.9982	5	1	SA53_32	SA53_22	recX Regulatory protein RecX 396962:397738 reverse MW:30685	748.941	459.408	1435.18	881.178	501.149	0.568726	2.94506	924	3	1801.73	2153.58	1327.01	1760.77	414.804	0.235581	3.2457	803	3			1.9982	0.998702	UNCHANGED
SaSA53_0381	Cluster0013	20	7	111.206	0.0305321	1.51524	20.8738	3	1	SA53_22	SA53_32	SaSA53_0381 Reticulocyte binding protein 401084:404545 forward MW:127042	4523.63	7075.61	587.81	4062.35	3268.41	0.80456	3.60878	641	3	150.947	323.088	109.81	194.615	113.146	0.581384	2.28918	1015	3	x	x	0.047907	-4.38362	DOWN
SaSA53_0382	Cluster0341	19	9	115.144	0.16898	0.772165	1.46056	3;5	2	SA53_22	SA53_32	SaSA53_0382 Glycosyl transferase family 2 404755:405663 forward MW:35406	4856.24	4566.15	3690.49	4370.96	606.891	0.138846	3.64058	628	3	4062.24	1795.84	3119.93	2992.67	1138.55	0.380445	3.47606	682	3			0.684671	-0.546518	UNCHANGED
SaSA53_0387	Cluster0344	18	5	142.401	0.0952383	1.02119	1.55387	2;3;5	3	SA53_22	SA53_32	SaSA53_0387 hypothetical protein 413054:413443 forward MW:14492	3484.87	2664.39	4030.55	3393.27	687.671	0.202658	3.53062	687	3	2967.03	1692.94	1891.28	2183.75	685.55	0.313933	3.3392	760	3			0.643553	-0.635869	UNCHANGED
SaSA53_0389	Cluster0345	5	3	24.9491	0.480044	0.318719	1.69745	3;4	2	SA53_22	SA53_32	SaSA53_0389 hypothetical protein 414216:414500 reverse MW:11384	948.91	2202.38	250.409	1133.9	989.045	0.872252	3.05457	895	3	289.158	1610.83	104.015	668.002	821.746	1.23016	2.82478	938	3			0.58912	-0.763367	UNCHANGED
SaSA53_0392	Cluster0347	6	2	27.6121	0.0803699	1.09491	1.60794	3;4	2	SA53_22	SA53_32	SaSA53_0392 MerR family transcriptional regulator 415193:415582 reverse MW:15109	856.007	784.61	601.812	747.476	131.103	0.175394	2.8736	938	3	539.871	311.254	543.47	464.865	133.043	0.286198	2.66733	971	3			0.621913	-0.685216	UNCHANGED
SaSA53_0394	Cluster1525	19	11	123.309	0.0546447	1.26245	5.28398	2;4	2	SA53_22	SA53_32	SaSA53_0394 2,5-diketo-D-gluconic acid reductase 416745:417599 reverse MW:31792	6814.39	15717	2701.16	8410.85	6653.15	0.791021	3.92484	447	3	1067.5	1945.45	1762.33	1591.76	463.164	0.290975	3.20188	824	3		x	0.189251	-2.40163	DOWN
SaSA53_0395	Cluster0348	8	2	55.8816	0.949182	0.0226506	1.03591	4;5	2	SA53_32	SA53_22	SaSA53_0395 Cation efflux system protein 417684:418547 reverse MW:32095	432.724	859.25	1025.78	772.585	305.88	0.395917	2.88795	935	3	726.061	1203.63	471.301	800.329	371.769	0.46452	2.90327	924	3			1.03591	0.0509002	UNCHANGED
SaSA53_0397	Cluster1526	2	1	20.8885	0.253422	0.596156	1.42149	3;5	2	SA53_22	SA53_32	SaSA53_0397 hypothetical protein 419895:420116 forward MW:8374	5888.67	5447.91	6518.79	5951.79	538.221	0.0904302	3.77465	545	3	6008.48	1990.86	4561.64	4186.99	2034.84	0.485991	3.6219	607	3			0.703485	-0.507409	UNCHANGED
SaSA53_0398	Cluster0350	13	8	85.1908	0.54976	0.259827	1.09196	4;5	2	SA53_22	SA53_32	SaSA53_0398 Acetate kinase 420359:420664 reverse MW:11643	1133.57	1515.83	1295.84	1315.08	191.856	0.145889	3.11895	875	3	1130.28	991.906	1490.81	1204.33	257.564	0.213864	3.08075	864	3			0.915787	-0.126916	UNCHANGED
SaSA53_0399	Cluster0351	7	2	53.8124	0.657924	0.181824	1.06863	2;5	2	SA53_22	SA53_32	SaSA53_0399 Cupin 420666:421004 reverse MW:12399	7959.25	5547.75	6936.94	6814.65	1210.39	0.177616	3.83344	505	3	5636.8	6296.22	7197.93	6376.99	783.693	0.122894	3.80462	485	3			0.935777	-0.0957639	UNCHANGED
SaSA53_0400	Cluster0352	19	11	146.575	0.646668	0.189319	1.27473	2;3;4	3	SA53_32	SA53_22	SaSA53_0400 hypothetical protein 421025:421780 reverse MW:28334	15927.2	14636.5	17545.7	16036.5	1457.68	0.0908978	4.20511	283	3	32008	11124.4	18194.1	20442.2	10621.7	0.519599	4.31053	180	3			1.27473	0.350194	UNCHANGED
SaSA53_0402	Cluster1527	3	2	17.4986	0.114455	0.941365	38.3283	3;5	2	SA53_22	SA53_32	SaSA53_0402 PTS fructose transporter subunit IIA 424155:424604 forward MW:17274	1326.8	4043.59	50.2327	1806.87	2039.5	1.12875	3.25693	834	3	30.1859	80.1485	31.0916	47.142	28.5881	0.606425	1.67341	1040	3		x	0.0260904	-5.26034	DOWN
SaSA53_0414	Cluster1794	2	1	15.4112	0.300982	0.52146	1.92414	5	1	SA53_22	SA53_32	galK Galactokinase 435862:437034 forward MW:42763	4757.51	3876.83	6600.49	5078.28	1389.87	0.273689	3.70572	592	3	3009.17	77.1207	4831.44	2639.24	2398.65	0.90884	3.42148	713	3			0.519712	-0.944215	UNCHANGED
SaSA53_0416	Cluster0007	10	3	73.086	0.107108	0.970178	5.85618	5	1	SA53_22	SA53_32	SaSA53_0416 UDP-glucose 4-epimerase 438530:439525 forward MW:36835	663.339	2555.1	272.131	1163.52	1220.91	1.04932	3.06578	890	3	250.632	159.057	186.36	198.683	47.0147	0.236631	2.29816	1014	3		x	0.17076	-2.54996	DOWN
SaSA53_0418	Cluster0353	4	3	20.657	0.737738	0.132098	1.05285	4	1	SA53_32	SA53_22	SaSA53_0418 hypothetical protein 440656:440910 forward MW:10148	247.207	428.904	327.963	334.691	91.0352	0.271997	2.52464	1000	3	423.687	318.467	314.991	352.381	61.7768	0.175312	2.54701	985	3			1.05285	0.0743059	UNCHANGED
SaSA53_0419	Cluster0354	19	9	123.01	0.978627	0.00938271	1.03452	2;3;4;5	4	SA53_22	SA53_32	SaSA53_0419 hypothetical protein 441019:441330 forward MW:11030	5695.56	9622.76	3943.91	6420.74	2908.05	0.452914	3.80759	524	3	4579.01	7935.18	6105.35	6206.51	1680.37	0.270744	3.79285	495	3			0.966635	-0.0489576	UNCHANGED
SaSA53_0422	Cluster0356	106	61	707.993	0.840234	0.0755997	1.04401	1;2;3;4;5	5	SA53_22	SA53_32	valS Valine--tRNA ligase 442908:445559 forward MW:101259	40168.5	54463.6	34032.1	42888.1	10483.7	0.244444	4.63234	67	3	40882.9	31934	50423.8	41080.2	9246.49	0.225084	4.61363	79	3			0.957847	-0.0621329	UNCHANGED
SaSA53_0425	Cluster1539	3	1	25.5391	0.143217	0.844007	47.2508	2	1	SA53_22	SA53_32	SaSA53_0425 RNA helicase 446725:449169 forward MW:93744	12099.3	61583.7	470.599	24717.9	32451.8	1.31289	4.39301	168	3	467.927	623.892	477.541	523.12	87.4032	0.167081	2.7186	957	3		x	0.0211636	-5.56227	DOWN
SaSA53_0428	Cluster1541	15	6	89.9054	0.2555	0.59261	1.88822	3;4;5	3	SA53_22	SA53_32	SaSA53_0428 CRISPR-associated protein 451914:452762 forward MW:31863	3122.26	4665.83	1344.95	3044.34	1661.81	0.545867	3.48349	722	3	2162.67	1088.53	1585.64	1612.28	537.566	0.33342	3.20744	820	3			0.529598	-0.917029	UNCHANGED
SaSA53_0429	Cluster1542	9	5	50.1568	0.207528	0.682923	5.89543	4	1	SA53_22	SA53_32	SaSA53_0429 CRISPR-associated protein Cas4 452764:453435 forward MW:26255	754.587	3009.57	184.748	1316.3	1493.83	1.13487	3.11936	874	3	230.952	231.613	207.259	223.275	13.8739	0.0621381	2.34884	1009	3		x	0.169623	-2.5596	DOWN
SaSA53_0431	Cluster1543	3	2	13.1848	0.958433	0.0184384	1.01585	5	1	SA53_22	SA53_32	SaSA53_0431 CRISPR-associated endoribonuclease Cas2 454468:454761 forward MW:11150	116.616	43.8788	190.48	116.992	73.3014	0.626552	2.06816	1031	3	184.325	54.2833	106.89	115.166	65.4149	0.568004	2.06133	1029	3			0.984396	-0.0226891	UNCHANGED
SaSA53_0434	Cluster0357	21	12	157.467	0.136663	0.86435	1.44844	2;3;4	3	SA53_32	SA53_22	SaSA53_0434 hypothetical protein 457325:458389 forward MW:40904	2805.96	2138.63	3093.12	2679.24	489.702	0.182776	3.42801	752	3	5054.13	2941.23	3646.75	3880.71	1075.7	0.277193	3.58891	628	3			1.44844	0.534497	UNCHANGED
SaSA53_0435	Cluster0358	59	32	570.814	0.135618	0.867683	1.6771	1;2;3;4;5	5	SA53_32	SA53_22	asnA Aspartate--ammonia ligase 458503:459495 forward MW:37718	74410.5	41461.9	125197	80356.4	42182.9	0.524948	4.90502	20	3	116664	139010	148623	134766	16396.8	0.121669	5.12958	8	3			1.6771	0.745967	UNCHANGED
SaSA53_0437	Cluster0360	14	4	94.2188	0.35289	0.452361	1.23212	3;4;5	3	SA53_32	SA53_22	SaSA53_0437 hypothetical protein 459955:460659 forward MW:26045	2937.64	1483.18	1974.98	2131.93	739.822	0.34702	3.32877	804	3	2305.34	3214	2361.02	2626.79	509.303	0.193888	3.41943	714	3			1.23212	0.30114	UNCHANGED
SaSA53_0439	Cluster0362	14	6	92.1365	0.38211	0.417811	1.17599	3;4;5	3	SA53_22	SA53_32	coaD Phosphopantetheine adenylyltransferase 460958:461443 forward MW:18615	1025.72	1569.87	1192.58	1262.73	278.773	0.220771	3.10131	879	3	1144.83	875.613	1200.84	1073.76	173.871	0.161927	3.03091	884	3			0.850351	-0.23387	UNCHANGED
SaSA53_0440	Cluster0363	2	1	11.8856	0.298281	0.525374	1.38547	5	1	SA53_32	SA53_22	SaSA53_0440 Peptidase S16 461433:462338 forward MW:32959	3759.21	1831.28	6995.59	4195.36	2609.64	0.622029	3.62277	638	3	5267.82	6165.45	6004.38	5812.55	478.573	0.0823344	3.76437	517	3			1.38547	0.470376	UNCHANGED
SaSA53_0442	Cluster0364	12	8	79.3674	0.384951	0.414594	1.47848	4;5	2	SA53_22	SA53_32	SaSA53_0442 Transcriptional regulator 463816:464394 forward MW:23052	3003.76	5858.5	2076.56	3646.27	1971.14	0.54059	3.56185	670	3	2317.56	2661.94	2419.18	2466.23	176.942	0.0717461	3.39203	725	3			0.67637	-0.564116	UNCHANGED
SaSA53_0445	Cluster1710	5	2	26.8933	0.696611	0.15701	1.07781	4	1	SA53_22	SA53_32	SaSA53_0445 Multidrug ABC transporter ATP-binding protein 465847:467592 forward MW:65269	666.182	862.58	558.016	695.593	154.397	0.221965	2.84235	945	3	584.269	462.454	889.405	645.376	219.937	0.340789	2.80981	942	3			0.927807	-0.108103	UNCHANGED
SaSA53_0446	Cluster0367	12	5	71.0348	0.286669	0.54262	1.182	3	1	SA53_22	SA53_32	SaSA53_0446 ABC transporter, ATP-binding/permease protein 467582:469321 forward MW:65589	2389.2	1748.93	2275.17	2137.77	341.537	0.159763	3.32996	803	3	1493.73	1870.09	2061.96	1808.59	289.061	0.159827	3.25734	801	3			0.846021	-0.241235	UNCHANGED
SaSA53_0447	Cluster0368	9	1	70.8886	0.806458	0.093418	1.09637	4;5	2	SA53_32	SA53_22	trpG Anthranilate synthase subunit II 469449:470015 forward MW:21001	27.8145	51.7753	52.6962	44.0953	14.1071	0.319923	1.64439	1040	3	83.8282	50.4817	10.7241	48.3447	36.5989	0.75704	1.68435	1039	3			1.09637	0.132732	UNCHANGED
SaSA53_0458	Cluster0375	96	57	845.947	0.20195	0.694756	1.29517	1;2;3;4;5	5	SA53_32	SA53_22	typA GTP-binding protein TypA 477486:479327 forward MW:68487	42423.6	26212.1	45386.7	38007.5	10322	0.271578	4.57987	86	3	45291	46495.4	55891.6	49226	5803.93	0.117904	4.69219	61	3			1.29517	0.373139	UNCHANGED
SaSA53_0460	Cluster0377	58	29	398.109	0.112511	0.948806	1.80304	2;3;4;5	4	SA53_32	SA53_22	murD UDP-N-acetylmuramoylalanine--D-glutamate ligase 479747:481102 forward MW:48933	6686.1	2913.04	9172.47	6257.2	3151.68	0.503688	3.79638	532	3	11212.3	10983.7	11650	11282	338.579	0.0300105	4.05239	340	3			1.80304	0.850435	UNCHANGED
SaSA53_0461	Cluster0378	45	21	278.074	0.262925	0.580167	1.33406	3;4;5	3	SA53_22	SA53_32	murG UDP-N-acetylglucosamine--N-acetylmuramyl- (pentapeptide) pyrophosphoryl-undecaprenol N-acetylglucosamine transferase 481105:482181 forward MW:39916	19087.5	23784.5	15322.5	19398.2	4239.54	0.218553	4.28776	226	3	19734.1	9724.01	14164	14540.7	5015.69	0.344941	4.16259	265	3			0.749593	-0.415821	UNCHANGED
SaSA53_0462	Cluster0379	35	17	232.508	0.122285	0.912627	2.31794	2;3;4	3	SA53_22	SA53_32	divIB Cell division protein DivIB 482185:483321 forward MW:43395	3297.92	4327.79	1296.32	2974.01	1541.47	0.518314	3.47334	729	3	1097.63	1343.74	1407.74	1283.04	163.723	0.127606	3.10824	859	3		x	0.431417	-1.21285	DOWN
SaSA53_0463	Cluster0380	46	28	378.169	0.143674	0.842622	1.80484	2;3;4;5	4	SA53_22	SA53_32	ftsA Cell division protein ftsA 483593:484966 forward MW:49759	14213.6	24343.9	9358.73	15972.1	7645.78	0.478697	4.20336	285	3	10115	7920.67	8513.08	8849.58	1135.2	0.128277	3.94692	401	3			0.554066	-0.85187	UNCHANGED
SaSA53_0464	Cluster0381	54	36	564.616	0.0981872	1.00795	1.48391	1;2;3;4;5	5	SA53_32	SA53_22	ftsZ Cell division protein FtsZ 484988:486268 forward MW:45221	41560.2	30574.9	48388.4	40174.5	8987.24	0.223705	4.60395	77	3	45839.3	69391.1	63615.7	59615.4	12274.9	0.205902	4.77536	43	3			1.48391	0.569404	UNCHANGED
SaSA53_0465	Cluster0382	30	10	201.271	0.0347272	1.45933	1.93651	2;3;4;5	4	SA53_32	SA53_22	SaSA53_0465 Cell division protein 486274:486948 forward MW:25700	765.433	1443.04	917.452	1041.98	355.553	0.34123	3.01786	903	3	2050.31	1628.77	2374.33	2017.8	373.842	0.185272	3.30488	776	3	x		1.93651	0.953462	UNCHANGED
SaSA53_0466	Cluster0383	17	13	142.162	0.00121357	2.91593	2.91679	2;4;5	3	SA53_32	SA53_22	sepF Cell division protein SepF 486960:487565 forward MW:23387	4958.85	4330.17	5553.05	4947.36	611.523	0.123606	3.69437	600	3	11979.7	13920.7	17390.8	14430.4	2741.29	0.189966	4.15928	273	3	x	x	2.91679	1.54438	UP
SaSA53_0467	Cluster0384	4	2	37.6108	0.124645	0.904325	1.32947	5	1	SA53_32	SA53_22	SaSA53_0467 Membrane protein 487568:487822 forward MW:9865	1084.4	1444.1	1308.08	1278.86	181.62	0.142017	3.10682	877	3	1328.92	1894.78	1876.89	1700.2	321.657	0.189188	3.2305	810	3			1.32947	0.410847	UNCHANGED
SaSA53_0468	Cluster0385	4	4	20.2263	0.0238672	1.6222	9.60907	3	1	SA53_22	SA53_32	SaSA53_0468 RNA-binding protein 487824:488612 forward MW:30180	1347.82	2789.74	522.864	1553.48	1147.35	0.738567	3.1913	850	3	172.206	243.41	69.3868	161.668	87.489	0.541166	2.20862	1022	3	x	x	0.104068	-3.2644	DOWN
SaSA53_0469	Cluster0386	49	29	495.574	0.65735	0.182203	1.08489	2;3;4;5	4	SA53_32	SA53_22	SaSA53_0469 Cell division protein DivIVA 488622:489392 forward MW:29595	38047.3	25700.6	32177.7	31975.2	6175.85	0.193145	4.50481	112	3	26843.2	37432.6	39792.8	34689.5	6896.83	0.198816	4.5402	101	3			1.08489	0.117547	UNCHANGED
SaSA53_0470	Cluster0387	108	71	903.887	0.264535	0.577517	1.07803	1;2;3;4;5	5	SA53_32	SA53_22	ileS Isoleucine--tRNA ligase 489676:492468 forward MW:104993	23798.4	27823.8	27528.5	26383.6	2243.72	0.0850422	4.42133	149	3	27042.4	28207	30077.4	28442.3	1531.09	0.0538313	4.45396	127	3			1.07803	0.108397	UNCHANGED
SaSA53_0471	Cluster0388	16	11	117.689	0.151312	0.820127	1.47692	3;4;5	3	SA53_22	SA53_32	SaSA53_0471 Ribose 5-phosphate isomerase 492585:492887 reverse MW:11577	15675.5	8087.4	10303	11355.3	3901.97	0.343625	4.0552	368	3	6943.85	8289.82	7831.73	7688.47	684.325	0.0890067	3.88584	432	3			0.677083	-0.562596	UNCHANGED
SaSA53_0473	Cluster0003	130	72	943.434	0.214207	0.669166	2.33967	2;3;4;5	4	SA53_22	SA53_32	mlcE ATP-dependent Clp protease ATP-binding protein 493403:495664 reverse MW:83778	151915	274858	79142.4	168639	98923.9	0.586602	5.22696	3	3	105234	19624.2	91376.3	72078.1	45951.8	0.637528	4.8578	25	3		x	0.427411	-1.2263	DOWN
SaSA53_0474	Cluster0389	10	6	79.0413	0.565227	0.247777	1.11054	3;4	2	SA53_32	SA53_22	SaSA53_0474 hypothetical protein 495962:496192 forward MW:8711	14999.8	15192.8	11384	13858.8	2145.49	0.15481	4.14173	331	3	12365.5	14802.7	19004.3	15390.8	3358.22	0.218196	4.18726	246	3			1.11054	0.151263	UNCHANGED
SaSA53_0477	Cluster0392	82	43	675.359	0.781852	0.106876	1.16247	2;3;4;5	4	SA53_32	SA53_22	SaSA53_0477 Phosphoglucomutase 498040:499734 forward MW:63256	25454.3	21713.7	32882	26683.3	5684.66	0.213042	4.42624	146	3	40190.1	16300.4	36565.3	31018.6	12874.5	0.415058	4.49162	117	3			1.16247	0.217196	UNCHANGED
SaSA53_0478	Cluster0393	28	11	186.275	0.0428361	1.36819	2.19969	2;3;4;5	4	SA53_32	SA53_22	folD Bifunctional protein FolD 499873:500727 forward MW:31254	1760.62	1727.67	3702.32	2396.87	1130.68	0.47173	3.37964	775	3	4015.24	5389.02	6412.87	5272.38	1203.06	0.228182	3.72201	542	3	x	x	2.19969	1.1373	UP
SaSA53_0479	Cluster0394	2	1	11.978	0.0663063	1.17845	47.0201	3	1	SA53_32	SA53_22	nnrD ADP-dependent (S)-NAD(P)H-hydrate dehydratase 500724:501560 forward MW:29887		11.5117	13.3592	12.4354	1.30637	0.105053	1.09466	1044	2	38.392	1026.83	104.202	389.81	552.66	1.41777	2.59085	980	3		x	31.3467	4.97024	UP
SaSA53_0480	Cluster0395	74	38	528.297	0.707565	0.150234	1.20189	3;4;5	3	SA53_22	SA53_32	xseA Exodeoxyribonuclease 7 large subunit 501686:503026 forward MW:50757	17256.4	6959.58	16357.8	13524.6	5703.19	0.42169	4.13112	335	3	13982.1	7470.88	12305.3	11252.7	3380.79	0.300442	4.05126	342	3			0.832022	-0.265307	UNCHANGED
SaSA53_0481	Cluster0396	12	5	118.725	0.0410693	1.38648	3.21822	3;4	2	SA53_32	SA53_22	xseB Exodeoxyribonuclease 7 small subunit 503004:503219 forward MW:8007	1912.71	4253.25	9267.5	5144.49	3757.52	0.730397	3.71134	587	3	15573.3	15737.8	18357.2	16556.1	1561.97	0.0943441	4.21896	229	3	x	x	3.21822	1.68627	UP
SaSA53_0482	Cluster0397	40	27	269.562	0.209346	0.679135	1.63006	2;3;4;5	4	SA53_22	SA53_32	SaSA53_0482 Geranyltranstransferase 503219:504091 forward MW:31993	26060.4	32711.5	13230.2	24000.7	9902.62	0.412597	4.38022	176	3	12198.3	16518	15455.2	14723.8	2250.85	0.152871	4.16802	259	3			0.613475	-0.704923	UNCHANGED
SaSA53_0483	Cluster0398	6	2	57.1496	0.11524	0.938398	2.27071	3	1	SA53_22	SA53_32	SaSA53_0483 Hemolysin A 504084:504911 forward MW:31030	1981.6	3762.63	1221.89	2322.04	1304.13	0.561631	3.36587	782	3	860.419	790.506	1416.89	1022.61	343.246	0.335659	3.00971	887	3		x	0.440391	-1.18314	DOWN
SaSA53_0484	Cluster0399	11	6	122.293	0.0887343	1.05191	1.30847	3;4;5	3	SA53_32	SA53_22	SaSA53_0484 Arginine repressor 504898:505371 forward MW:17601	9414.03	8725.37	11889.8	10009.7	1664.2	0.166258	4.00042	399	3	11304.6	14787.5	13200.2	13097.4	1743.73	0.133135	4.11719	294	3			1.30847	0.387881	UNCHANGED
SaSA53_0485	Cluster0400	69	38	469.584	0.651533	0.186064	1.0612	2;3;4;5	4	SA53_32	SA53_22	recN DNA repair protein RecN 505383:507041 forward MW:62454	11431	8369.67	12642.6	10814.4	2202.19	0.203634	4.034	378	3	10130.1	11398.1	12900.8	11476.3	1387.02	0.120859	4.0598	334	3			1.0612	0.0857014	UNCHANGED
SaSA53_0486	Cluster0401	45	25	350.657	0.12064	0.918508	8.14316	2;3;4;5	4	SA53_22	SA53_32	SaSA53_0486 hypothetical protein 507154:507990 forward MW:30288	11522.5	39570.3	2540.02	17877.6	19315.8	1.08045	4.25231	251	3	2835.03	1844.25	1906.96	2195.42	554.808	0.252712	3.34152	759	3		x	0.122802	-3.02559	DOWN
SaSA53_0487	Cluster0402	9	5	55.6392	0.248149	0.605287	3.10168	2;3;4	3	SA53_22	SA53_32	SaSA53_0487 GDSL family lipase 507965:508822 forward MW:32090	3056.91	7946.99	1001.74	4001.88	3567.75	0.891519	3.60226	645	3	1539.42	1142.98	1188.29	1290.23	216.992	0.168181	3.11067	858	3		x	0.322405	-1.63305	DOWN
SaSA53_0489	Cluster0404	21	13	191.594	0.236817	0.625587	1.60693	1;2;3;4;5	5	SA53_32	SA53_22	SaSA53_0489 Transcriptional regulator 509502:509777 forward MW:9589	76535.3	24505.5	24386.4	41809.1	30073.9	0.719314	4.62127	71	3	58085.6	49592.8	93874.3	67184.2	23501.1	0.349801	4.82727	33	3			1.60693	0.684307	UNCHANGED
SaSA53_0491	Cluster0406	36	17	309.922	0.0996434	1.00155	2.43453	2;4;5	3	SA53_32	SA53_22	pyrD Dihydroorotate dehydrogenase 510214:511146 reverse MW:34243	6188.91	9278.13	15694.2	10387.1	4848.72	0.466803	4.01649	387	3	31140.5	12489.3	32233.2	25287.7	11097.2	0.438838	4.40291	143	3		x	2.43453	1.28364	UP
SaSA53_0492	Cluster0010	23	10	124.641	0.209187	0.679466	1.49005	4;5	2	SA53_32	SA53_22	SaSA53_0492 Peptidoglycan branched peptide synthesis protein 511294:512529 reverse MW:47853	3013.55	1397.03	3691.01	2700.53	1178.59	0.436428	3.43145	749	3	4758.75	3352.49	3960.51	4023.92	705.27	0.175269	3.60465	616	3			1.49005	0.575358	UNCHANGED
SaSA53_0493	Cluster0407	28	16	202.863	0.246	0.609065	1.21089	3;4;5	3	SA53_32	SA53_22	SaSA53_0493 UDP-N-acetylmuramoylpentapeptide-lysine N(6)-alanyltransferase 512548:513759 reverse MW:46566	8250.26	5508.05	8742.28	7500.2	1742.7	0.232354	3.87507	480	3	8250.5	9810.21	9185.01	9081.91	784.95	0.08643	3.95818	395	3			1.21089	0.276067	UNCHANGED
SaSA53_0494	Cluster0408	11	7	62.1899	0.018082	1.74275	2.72352	5	1	SA53_22	SA53_32	SaSA53_0494 UDP-N-acetylmuramoylpentapeptide-lysine N(6)-alanyltransferase MurM 513772:514992 reverse MW:46711	3552.6	5201.5	4485.38	4413.16	826.821	0.187354	3.64475	626	3	2102.7	942.279	1816.19	1620.39	604.482	0.373047	3.20962	818	3	x	x	0.367172	-1.44547	DOWN
SaSA53_0495	Cluster0409	31	16	226.671	0.233019	0.632608	1.68467	2;3;4;5	4	SA53_22	SA53_32	SaSA53_0495 Sugar phosphate phosphatase 514977:515789 reverse MW:30049	5721.7	11240.1	4064.94	7008.92	3756.8	0.536002	3.84565	497	3	4028.51	3584.54	4868.18	4160.41	651.905	0.156692	3.61914	608	3			0.593588	-0.752467	UNCHANGED
SaSA53_0496	Cluster0410	12	6	70.6197	0.0483271	1.31581	1.50052	2;5	2	SA53_32	SA53_22	SaSA53_0496 Phosphohydrolase 515860:517176 reverse MW:51088	16875.9	11206.2	15913.3	14665.1	3033.96	0.206883	4.16629	310	3	22778.3	18937.5	24300.1	22005.3	2763.63	0.125589	4.34253	169	3	x		1.50052	0.585463	UNCHANGED
SaSA53_0497	Cluster0411	5	2	25.6527	0.118178	0.927464	1.94115	2;4	2	SA53_32	SA53_22	SaSA53_0497 50S ribosomal protein L19 517252:517638 forward MW:15253	3642.7	7379.65	5750.77	5591.04	1873.59	0.335106	3.74749	560	3	8077.85	7816.5	16664.7	10853	5034.79	0.463906	4.03555	348	3			1.94115	0.956909	UNCHANGED
SaSA53_0498	Cluster0412	96	50	717.031	0.149417	0.8256	2.15259	2;3;4;5	4	SA53_22	SA53_32	SaSA53_0498 ATPase 517982:520666 forward MW:97813	29311.6	42553.3	12470	28111.6	15077.5	0.536344	4.44889	135	3	13317.9	12542	13318.5	13059.4	448.135	0.034315	4.11592	296	3		x	0.464557	-1.10607	DOWN
SaSA53_0499	Cluster0413	2	1	15.1229	0.200762	0.697319	494.827	3	1	SA53_22	SA53_32	SaSA53_0499 Phosphoesterase 520685:521527 reverse MW:33270	592.767	2476.63	0.207571	1023.2	1293.11	1.26378	3.00996	906	3	3.52642	2.64166	0.0353207	2.0678	1.81492	0.877705	0.315509	1045	3		x	0.00202091	-8.95078	DOWN
SaSA53_0500	Cluster0414	9	5	59.8765	0.160486	0.794563	1.64923	5	1	SA53_32	SA53_22	SaSA53_0500 Fructose-1,6-bisphosphatase class 3 521679:523610 forward MW:74884	1458.27	3282.97	2728.13	2489.79	935.407	0.375697	3.39616	765	3	2841.92	5276.52	4200.32	4106.25	1220.02	0.297113	3.61345	609	3			1.64923	0.721796	UNCHANGED
SaSA53_0502	Cluster0416	51	28	358.653	0.0541551	1.26636	1.39603	2;3;4;5	4	SA53_22	SA53_32	prfB Peptide chain release factor 2 524978:525991 forward MW:38415	24906	17170.5	17886.8	19987.8	4274.36	0.213849	4.30076	221	3	14450.3	13979.9	14522.7	14317.6	294.739	0.0205858	4.15587	277	3			0.716319	-0.481325	UNCHANGED
SaSA53_0503	Cluster0417	50	23	389.084	0.0795645	1.09928	6.80598	2;3;4;5	4	SA53_22	SA53_32	ftsE Cell division protein FtsE 526010:526702 forward MW:26094	34768.1	79594.9	8286.41	40883.1	36045.4	0.881669	4.61154	73	3	6015.1	4897.82	7107.92	6006.94	1105.07	0.183966	3.77865	506	3		x	0.14693	-2.7668	DOWN
SaSA53_0504	Cluster0418	27	15	167.667	0.0335652	1.47411	2.23116	2;3;4	3	SA53_22	SA53_32	ftsX Cell division protein FtsX 526686:527615 forward MW:34689	7209.27	8699.24	4077.25	6661.92	2359.11	0.354119	3.8236	510	3	2582.04	3112.58	3262.96	2985.86	357.711	0.119802	3.47507	684	3	x	x	0.448198	-1.15779	DOWN
SaSA53_0506	Cluster0420	7	3	44.6965	0.000960605	3.01746	2.95638	2;3;5	3	SA53_22	SA53_32	SaSA53_0506 hypothetical protein 528375:529010 reverse MW:23800	2954.69	2840.4	2307.62	2700.9	345.357	0.127867	3.43151	748	3	785.871	1094.4	860.476	913.583	160.976	0.176203	2.96075	902	3	x	x	0.338251	-1.56383	DOWN
SaSA53_0507	Cluster0421	33	20	341.268	0.832706	0.0795085	1.48752	1;2;3;4;5	5	SA53_22	SA53_32	SaSA53_0507 Acetoin reductase 529242:530006 forward MW:26820	39268.9	6678.47	42350.9	29432.8	19766	0.671563	4.46883	128	3	15950.3	18111.6	25297.5	19786.5	4893.49	0.247315	4.29637	189	3			0.672259	-0.57291	UNCHANGED
SaSA53_0509	Cluster0422	27	12	181.539	0.816617	0.0879816	1.01996	2;3;5	3	SA53_32	SA53_22	SaSA53_0509 Aspartate aminotransferase 532707:533900 forward MW:43755	6413.85	6572.19	4432.19	5806.08	1192.45	0.205379	3.76388	550	3	5484.86	5900.59	6380.44	5921.96	448.175	0.0756801	3.77247	511	3			1.01996	0.0285123	UNCHANGED
SaSA53_0510	Cluster0423	43	30	379.962	0.920092	0.0361688	1.01891	2;3;4;5	4	SA53_22	SA53_32	asnS Asparagine--tRNA ligase 533921:535267 forward MW:51094	25694.4	26363.2	19472.4	23843.3	3800.11	0.159378	4.37737	178	3	21597.2	24453.4	24151.7	23400.8	1569.23	0.0670588	4.36923	158	3			0.981438	-0.0270307	UNCHANGED
SaSA53_0512	Cluster0425	10	7	65.466	0.273723	0.562688	1.19463	4	1	SA53_22	SA53_32	SaSA53_0512 Inosine-uridine nucleoside N-ribohydrolase 535861:536844 reverse MW:37018	6429.28	5400	4215.56	5348.28	1107.77	0.207126	3.72821	567	3	4716.06	4093.81	4620.9	4476.92	335.184	0.0748692	3.65098	591	3			0.837077	-0.256567	UNCHANGED
SaSA53_0514	Cluster0427	40	23	304.09	0.197741	0.703904	1.1701	2;3;4;5	4	SA53_32	SA53_22	SaSA53_0514 hypothetical protein 537657:538547 forward MW:33539	12662.5	10087	11975	11574.8	1333.54	0.115211	4.06351	361	3	15373.1	11877.1	13381	13543.7	1753.69	0.129484	4.13174	289	3			1.1701	0.226634	UNCHANGED
SaSA53_0515	Cluster0428	20	11	130.921	0.282196	0.549449	1.21098	4;5	2	SA53_32	SA53_22	SaSA53_0515 hypothetical protein 538544:539518 forward MW:35848	3908.46	2784	3084.62	3259.03	582.163	0.178631	3.51309	698	3	3099.62	4369.12	4371.11	3946.62	733.521	0.185861	3.59622	624	3			1.21098	0.276175	UNCHANGED
SaSA53_0516	Cluster1457	13	8	82.4257	0.951431	0.0216229	1.00794	3;4	2	SA53_22	SA53_32	SaSA53_0516 hypothetical protein 539515:540426 forward MW:34381	2794.16	2434.63	2250.22	2493.01	276.627	0.110961	3.39672	764	3	2566.62	2384.26	2469.21	2473.36	91.2486	0.0368925	3.39329	724	3			0.992121	-0.0114116	UNCHANGED
SaSA53_0517	Cluster0429	38	20	256.016	0.12377	0.907386	2.61634	2;3;5	3	SA53_22	SA53_32	SaSA53_0517 Peptidase C69 540441:541838 forward MW:53272	7205.19	14965	3635.63	8601.94	5792.4	0.673383	3.9346	442	3	3388.12	2884.36	3590.84	3287.77	363.771	0.110643	3.5169	665	3		x	0.382213	-1.38755	DOWN
SaSA53_0518	Cluster1458	18	11	121.229	0.119663	0.922041	1.93744	3;5	2	SA53_22	SA53_32	SaSA53_0518 Zinc-binding protein 541977:543440 forward MW:55440	12139.1	26179.4	15403.1	17907.2	7347.44	0.410307	4.25303	249	3	12317.5	5376.28	10034.4	9242.72	3537.67	0.382752	3.9658	391	3			0.516146	-0.954149	UNCHANGED
SaSA53_0519	Cluster0430	10	6	103.364	0.406774	0.390647	1.20884	2;3;4;5	4	SA53_32	SA53_22	SaSA53_0519 50S ribosomal protein L31 type B 543616:543876 reverse MW:9856	24394.5	23703.6	19916.9	22671.7	2410.56	0.106325	4.35548	190	3	20979.6	36698.6	24540.8	27406.3	8241.96	0.300732	4.43785	133	3			1.20884	0.273618	UNCHANGED
SaSA53_0520	Cluster0431	30	16	206.721	0.185967	0.730565	3.71192	3;4;5	3	SA53_22	SA53_32	SaSA53_0520 Oligoribonuclease 543985:544920 reverse MW:34915	10013.6	35431.3	4537.28	16660.7	16484.8	0.989439	4.22169	271	3	3678.59	5751.12	4035.64	4488.45	1107.98	0.246852	3.6521	589	3		x	0.269403	-1.89216	DOWN
SaSA53_0521	Cluster0432	50	24	320.188	0.279076	0.554277	1.51321	3;4;5	3	SA53_22	SA53_32	add Adenosine deaminase 545185:546207 forward MW:37777	24678.8	36259.6	16068.2	25668.9	10132	0.394721	4.40941	155	3	17891.4	10479.7	22518.6	16963.2	6072.88	0.358003	4.22951	226	3			0.660848	-0.597609	UNCHANGED
SaSA53_0522	Cluster0433	5	4	74.8582	0.0299286	1.52391	3.46867	2;3;4;5	4	SA53_32	SA53_22	SaSA53_0522 Flavodoxin 546266:546709 forward MW:15941	1846.95	5304.11	7498.07	4883.04	2848.99	0.583446	3.68869	604	3	17526.7	15704.6	17581.6	16937.7	1068.21	0.0630672	4.22885	227	3	x	x	3.46867	1.79438	UP
SaSA53_0523	Cluster0434	6	3	34.9186	0.489046	0.310651	1.29026	3	1	SA53_32	SA53_22	SaSA53_0523 Chorismate mutase 546786:547061 forward MW:10793	6694.42	1983.9	6261.57	4979.96	2603.67	0.52283	3.69723	597	3	9125.74	4426.74	5723.92	6425.47	2426.78	0.377682	3.8079	482	3			1.29026	0.367667	UNCHANGED
SaSA53_0525	Cluster0435	26	14	236.535	0.372545	0.428821	1.20063	1;2;3;4;5	5	SA53_32	SA53_22	rplS 50S ribosomal protein L19 548835:549182 forward MW:13146	22841.8	18702.5	25169.7	22238	3275.57	0.147296	4.3471	192	3	20090	33107.3	26901.6	26699.6	6511.02	0.243862	4.42651	135	3			1.20063	0.263794	UNCHANGED
SaSA53_0527	Cluster0437	22	12	143.716	0.0100783	1.99661	1.45409	2;3;4	3	SA53_32	SA53_22	SaSA53_0527 hypothetical protein 550977:551537 forward MW:21240	5717.64	4950.74	5211.5	5293.3	389.939	0.0736665	3.72373	573	3	7347.73	6978.67	8764.32	7696.91	942.646	0.122471	3.88632	431	3	x		1.45409	0.540113	UNCHANGED
SaSA53_0528	Cluster0004	81	46	641.526	0.990456	0.00416496	1.04141	1;2;3;4;5	5	SA53_32	SA53_22	gyrB DNA gyrase subunit B 551538:553490 forward MW:72379	21389.3	15111	18001.2	18167.2	3142.45	0.172974	4.25929	244	3	25265.7	11809.4	19683.3	18919.5	6760.62	0.357336	4.27691	203	3			1.04141	0.0585396	UNCHANGED
SaSA53_0529	Cluster0438	84	40	742.961	0.387547	0.411675	1.13533	1;2;3;4;5	5	SA53_32	SA53_22	ezrA Septation ring formation regulator EzrA 553584:555308 forward MW:66483	28208	33406.1	24847.5	28820.6	4312.05	0.149617	4.4597	131	3	35326.3	26729.8	36106.2	32720.8	5202.95	0.15901	4.51482	112	3			1.13533	0.183109	UNCHANGED
SaSA53_0530	Cluster1459	8	2	42.1486	0.572859	0.241952	1.74181	2	1	SA53_22	SA53_32	SaSA53_0530 Phosphoserine phosphatase 555402:556043 forward MW:23189	755.551	115.662	434.9	435.371	319.945	0.734879	2.63886	978	3	158.911	404.344	186.606	249.954	134.421	0.537785	2.39786	1001	3			0.574116	-0.800585	UNCHANGED
SaSA53_0533	Cluster0441	75	44	880.069	0.0699915	1.15495	1.63897	1;2;3;4;5	5	SA53_32	SA53_22	eno Enolase 557215:558522 forward MW:47165	126382	105291	205019	145564	52558.4	0.361066	5.16305	5	3	202604	245628	267495	238576	33015.5	0.138386	5.37763	2	3			1.63897	0.712791	UNCHANGED
SaSA53_0535	Cluster0443	20	11	107.338	0.0254423	1.59444	2.56129	4;5	2	SA53_22	SA53_32	aroA 3-phosphoshikimate 1-carboxyvinyltransferase 559833:561116 forward MW:45848	3052.68	5594.93	3022.55	3890.05	1476.54	0.379569	3.58996	655	3	2078.99	1247.04	1230.32	1518.79	485.224	0.319482	3.1815	836	3	x	x	0.390428	-1.35687	DOWN
SaSA53_0536	Cluster0444	2	1	10.1199	0.190929	0.719129	2.20029	3	1	SA53_32	SA53_22	aroK Shikimate kinase 561109:561621 forward MW:19356	206.438	33.7115	2022.37	754.174	1101.68	1.46078	2.87747	936	3	1130.18	1600	2248.03	1659.4	561.285	0.338246	3.21995	817	3		x	2.20029	1.13769	UP
SaSA53_0537	Cluster0445	30	8	172.667	0.36885	0.433151	1.37357	3;4	2	SA53_32	SA53_22	SaSA53_0537 LytR family transcriptional regulator 561678:563051 forward MW:52504	430.12	106.426	396.973	311.173	178.089	0.572316	2.493	1003	3	338.973	502.713	440.57	427.419	82.6586	0.19339	2.63085	975	3			1.37357	0.457932	UNCHANGED
SaSA53_0538	Cluster0446	44	22	311.937	0.135593	0.867761	2.10207	2;3;4;5	4	SA53_22	SA53_32	SaSA53_0538 RNA methyltransferase 563152:564528 forward MW:51841	11719.4	27577.1	9549.22	16281.9	9841.92	0.604469	4.21171	278	3	8720.74	6042.89	8473.4	7745.68	1479.83	0.191052	3.88906	429	3		x	0.475722	-1.07181	DOWN
SaSA53_0548	Cluster1633	3	2	15.1922	0.738786	0.131481	1.08566	3	1	SA53_32	SA53_22	SaSA53_0548 hypothetical protein 568517:569332 forward MW:31562	20992	11735	17980.6	16902.5	4721.71	0.279349	4.22795	265	3	13846.7	17136.9	24067.6	18350.4	5217.4	0.284321	4.26365	210	3			1.08566	0.118572	UNCHANGED
SaSA53_0558	Cluster1553	7	5	36.7172	0.0954559	1.0202	1.32346	4	1	SA53_22	SA53_32	SaSA53_0558 hypothetical protein 574895:576157 forward MW:48329	2941.19	2990.21	2139.17	2690.19	477.829	0.177619	3.42978	750	3	1849.69	1967.27	2281.14	2032.7	223.041	0.109726	3.30807	774	3			0.755597	-0.404311	UNCHANGED
SaSA53_0559	Cluster1554	22	10	109.79	0.32527	0.487756	1.31227	2;3	2	SA53_22	SA53_32	SaSA53_0559 hypothetical protein 576143:577828 reverse MW:66331	6227.55	3133.8	4893.4	4751.58	1551.74	0.326574	3.67684	609	3	3160.4	3899.7	3802.53	3620.88	401.734	0.110949	3.55881	644	3			0.762036	-0.392069	UNCHANGED
SaSA53_0562	Cluster0450	11	4	57.0244	0.123214	0.909339	1.52586	2;4	2	SA53_32	SA53_22	SaSA53_0562 Beta-lactamase 579245:580396 forward MW:44288	1049.47	1190.89	1746.24	1328.86	368.308	0.27716	3.12348	871	3	2515.33	2083.78	1483.87	2027.66	518.017	0.255475	3.307	775	3			1.52586	0.609622	UNCHANGED
SaSA53_0563	Cluster1711	5	1	42.1688	0.939022	0.027324	1.22171	2	1	SA53_32	SA53_22	SaSA53_0563 Sugar ABC transporter ATP-binding protein 580599:581591 forward MW:37785	5355.43	3564.24	2849.87	3923.18	1290.77	0.32901	3.59364	651	3	2978.12	9166.46	2234.35	4792.98	3805.76	0.794028	3.68061	572	3			1.22171	0.288898	UNCHANGED
SaSA53_0569	Cluster1663	5	2	32.3465	0.0792674	1.10091	2.42785	2;3	2	SA53_22	SA53_32	SaSA53_0569 hypothetical protein 585539:586021 forward MW:18334	286.676	724.117	446.481	485.758	221.35	0.455679	2.68642	972	3	124.823	311.88	163.529	200.077	98.739	0.493504	2.3012	1013	3		x	0.411887	-1.27968	DOWN
SaSA53_0580	Cluster0455	2	1	9.7749	0.0623123	1.20543	37.619	5	1	SA53_32	SA53_22	SaSA53_0580 hypothetical protein 595608:597053 reverse MW:54652	15.2952		12.8036	14.0494	1.76184	0.125403	1.14766	1043	2	69.6049	914.061	73.3795	352.348	486.461	1.38062	2.54697	986	3		x	25.0793	4.64843	UP
SaSA53_0583	Cluster0458	5	2	34.1993	0.00144175	2.84111	1.89463	5	1	SA53_32	SA53_22	SaSA53_0583 Phosphate ABC transporter ATP-binding protein 599032:599688 forward MW:24927	2264.39	2221.61	2747.07	2411.02	291.806	0.12103	3.3822	774	3	4165.93	4852.77	4685.3	4568	358.13	0.0783997	3.65973	583	3	x		1.89463	0.921918	UNCHANGED
SaSA53_0584	Cluster0459	4	3	26.318	0.0250979	1.60036	1.66981	5	1	SA53_32	SA53_22	SaSA53_0584 Membrane protein 599685:600458 forward MW:27914	1288.63	1634.11	1455.36	1459.37	172.773	0.118389	3.16416	861	3	1905.75	2945.4	2459.45	2436.87	520.193	0.213468	3.38683	731	3	x		1.66981	0.739684	UNCHANGED
SaSA53_0591	Cluster0464	22	11	161.798	0.0178876	1.74745	3.37816	2;4	2	SA53_22	SA53_32	SaSA53_0591 GntR family transcriptional regulator 607163:607834 forward MW:25114	186607	134616	80330.3	133851	53142.3	0.397026	5.12662	7	3	33237.6	30301.8	55328.1	39622.5	13680.4	0.345269	4.59794	84	3	x	x	0.296019	-1.75624	DOWN
SaSA53_0595	Cluster1713	19	8	94.8927	0.380812	0.419289	1.69747	4;5	2	SA53_22	SA53_32	SaSA53_0595 Gluconate 5-dehydrogenase 611174:612013 forward MW:29685	1093.19	3675.62	1306.83	2025.21	1433.28	0.707717	3.30647	813	3	1272.94	932.43	1373.86	1193.08	231.298	0.193867	3.07667	867	3			0.589112	-0.763387	UNCHANGED
SaSA53_0596	Cluster1714	5	3	24.1259	0.429269	0.36727	2.53665	3	1	SA53_22	SA53_32	SaSA53_0596 Haloacid dehalogenase 612166:612978 forward MW:30648	2346.26	6688.65	711.216	3248.71	3089.21	0.950905	3.51171	699	3	929.727	1746.36	1166.03	1280.71	420.219	0.328115	3.10745	860	3		x	0.39422	-1.34293	DOWN
SaSA53_0598	Cluster1715	25	10	199.887	0.098718	1.0056	1.24258	2;3;4;5	4	SA53_32	SA53_22	SaSA53_0598 X-Pro aminopeptidase 614806:615891 reverse MW:40525	12309.5	9714.74	9444.27	10489.5	1581.96	0.150814	4.02076	383	3	11579	14151.2	13372	13034.1	1318.95	0.101193	4.11508	299	3			1.24258	0.313341	UNCHANGED
SaSA53_0599	Cluster0465	44	28	322.763	0.0940114	1.02682	1.21574	1;2;3;4;5	5	SA53_32	SA53_22	SaSA53_0599 Catabolite control protein A 616101:617105 forward MW:36618	30366.9	24137.7	26959	27154.5	3119.2	0.114869	4.43384	140	3	31385.3	30578.3	37074.7	33012.8	3540.8	0.107256	4.51868	110	3			1.21574	0.281833	UNCHANGED
SaSA53_0601	Cluster0466	15	3	92.2884	0.0396255	1.40203	4.10559	2;3;4	3	SA53_32	SA53_22	SaSA53_0601 Family 1 glycosyl transferase 618746:619744 forward MW:37991	18.1845	49.9659	111.892	60.014	47.6548	0.794062	1.77825	1039	3	179.248	276.898	283.032	246.393	58.2298	0.236329	2.39163	1005	3	x	x	4.10559	2.03759	UP
SaSA53_0602	Cluster1463	41	16	305.085	0.0596199	1.22461	1.532	3;4;5	3	SA53_32	SA53_22	SaSA53_0602 1,2-diacylglycerol 3-glucosyltransferase 619746:621080 forward MW:50260	3444.95	2215.07	3920.03	3193.35	879.885	0.275537	3.50425	704	3	4786.14	5116.82	4773.7	4892.22	194.611	0.0397797	3.68951	566	3			1.532	0.615419	UNCHANGED
SaSA53_0603	Cluster0467	78	45	765.663	0.0891167	1.05004	1.69255	1;2;3;4;5	5	SA53_22	SA53_32	thrS Threonine--tRNA ligase 621536:623479 forward MW:74571	23777.2	33905	16488.1	24723.4	8746.94	0.353791	4.39311	167	3	12776.7	15779.6	15265.2	14607.2	1605.98	0.109945	4.16457	263	3			0.590823	-0.759202	UNCHANGED
SaSA53_0604	Cluster0468	8	4	42.3047	0.109622	0.960103	4.27316	3;5	2	SA53_22	SA53_32	SaSA53_0604 hypothetical protein 623907:624926 forward MW:39508	8451.61	15138.9	2176.9	8589.12	6482.07	0.754684	3.93395	443	3	1972.73	2092.91	1964.4	2010.02	71.9122	0.0357769	3.3032	778	3		x	0.234019	-2.0953	DOWN
SaSA53_0607	Cluster0470	5	2	28.7816	0.0657963	1.1818	2.24038	5	1	SA53_32	SA53_22	SaSA53_0607 Amino acid ABC transporter permease 626368:627063 reverse MW:25260	123.603	332.403	305.84	253.948	113.661	0.447575	2.40475	1008	3	435.101	715.704	556.017	568.94	140.747	0.247385	2.75507	954	3		x	2.24038	1.16374	UP
SaSA53_0608	Cluster0471	11	10	78.5026	0.214849	0.667867	1.7894	2;5	2	SA53_22	SA53_32	SaSA53_0608 Amino acid ABC transporter substrate-binding protein 627060:627875 reverse MW:30827	15448.7	40236.3	19526.5	25070.5	13291.3	0.530155	4.39916	161	3	15648.9	8447.13	17935.5	14010.5	4951.84	0.353437	4.14645	283	3			0.558846	-0.839478	UNCHANGED
SaSA53_0609	Cluster0472	21	13	209.847	0.09393	1.0272	1.79149	2;3;5	3	SA53_32	SA53_22	artP Arginine ABC transporter ATP-binding protein 627887:628642 reverse MW:28110	9791.81	4842.75	10418.2	8350.91	3054.25	0.365739	3.92173	451	3	12086.8	19219.7	13575.2	14960.6	3762.82	0.251516	4.17495	256	3			1.79149	0.841159	UNCHANGED
SaSA53_0610	Cluster0473	17	7	140.022	0.196755	0.706074	1.89788	2;3;4;5	4	SA53_32	SA53_22	SaSA53_0610 PhoP family transcriptional regulator 628982:629692 forward MW:27064	11510.8	2341.47	15315.5	9722.59	6669.3	0.685959	3.98778	408	3	17060.3	18829.7	19466.8	18452.3	1246.85	0.0675715	4.26605	209	3			1.89788	0.924387	UNCHANGED
SaSA53_0611	Cluster0474	18	8	98.0261	0.64764	0.188666	1.14348	3;5	2	SA53_32	SA53_22	SaSA53_0611 Histidine kinase 629685:631034 forward MW:51059	1767.31	1967.69	1496.65	1743.88	236.392	0.135555	3.24152	841	3	2478.11	1307.86	2196.34	1994.1	610.772	0.306289	3.29975	780	3			1.14348	0.193437	UNCHANGED
SaSA53_0612	Cluster0475	19	12	99.9107	0.137666	0.861172	7.73426	3;4;5	3	SA53_22	SA53_32	SaSA53_0612 Metallo-hydrolase 631038:631847 forward MW:30273	3108.23	7545.59	459.975	3704.6	3580.26	0.966435	3.56874	669	3	479.965	513.338	443.655	478.986	34.852	0.0727621	2.68032	970	3		x	0.129295	-2.95126	DOWN
SaSA53_0614	Cluster0477	16	8	105.497	0.860839	0.065078	1.98853	2;3;4	3	SA53_22	SA53_32	rnc Ribonuclease 3 632316:633002 forward MW:25603	9049.04	508.201	1963.66	3840.3	4569.23	1.18981	3.58437	660	3	2907.95	1882.92	1002.81	1931.23	953.485	0.49372	3.28583	789	3			0.502884	-0.991703	UNCHANGED
SaSA53_0615	Cluster0478	198	96	1296.89	0.150003	0.8239	1.93244	2;3;4;5	4	SA53_22	SA53_32	smc Chromosome partition protein Smc 633010:636549 forward MW:133497	35142.6	78196.9	29576.1	47638.5	26610.2	0.558586	4.67796	57	3	23299.9	19758.9	30897.2	24652	5690.93	0.230851	4.39185	149	3			0.51748	-0.950424	UNCHANGED
SaSA53_0617	Cluster0479	59	34	493.085	0.0293965	1.5317	1.16104	2;3;4;5	4	SA53_32	SA53_22	ftsY Signal recognition particle receptor FtsY 637706:639319 forward MW:59388	16632.6	17061	16726.9	16806.8	225.094	0.013393	4.22549	267	3	18055.5	21010.2	19474.5	19513.4	1477.75	0.07573	4.29033	193	3	x		1.16104	0.215419	UNCHANGED
SaSA53_0618	Cluster0480	8	3	43.3593	0.67595	0.170085	1.34652	4;5	2	SA53_22	SA53_32	SaSA53_0618 Phosphate ABC transporter substrate-binding protein 639356:640168 reverse MW:30958	569.506	1147.34	311.754	676.199	427.886	0.632782	2.83007	949	3	369.204	647.146	490.195	502.182	139.358	0.277505	2.70086	963	3			0.742654	-0.429237	UNCHANGED
SaSA53_0621	Cluster1716	31	18	227.071	0.0354311	1.45062	2.08036	3;4;5	3	SA53_22	SA53_32	SaSA53_0621 N5,N10-methylenetetrahydromethanopterin reductase 641336:642379 forward MW:38839	20006.3	18280.1	9989.1	16091.8	5355.15	0.332786	4.20661	282	3	7474.14	7434.66	8296.63	7735.14	486.659	0.0629154	3.88847	430	3	x	x	0.480687	-1.05683	DOWN
SaSA53_0622	Cluster0483	123	69	933.274	0.36864	0.433397	1.26933	2;3;4;5	4	SA53_32	SA53_22	SaSA53_0622 S1 RNA-binding protein 642405:644648 forward MW:83772	56382.8	50401.9	53626.7	53470.5	2993.48	0.0559838	4.72811	45	3	70369.2	45064.9	88180.9	67871.6	21666.3	0.319224	4.83169	32	3			1.26933	0.344066	UNCHANGED
SaSA53_0624	Cluster0485	9	6	93.8296	0.171749	0.765106	1.69229	2;5	2	SA53_32	SA53_22	SaSA53_0624 Membrane protein 645150:645413 forward MW:10246	2022.26	1979.25	3239.55	2413.68	715.541	0.296452	3.38268	773	3	4881.06	5038.3	2334.57	4084.64	1517.65	0.371549	3.61115	612	3			1.69229	0.758973	UNCHANGED
SaSA53_0626	Cluster0486	64	28	515.976	0.0341533	1.46657	1.47973	2;3;4	3	SA53_32	SA53_22	hprK HPr kinase/phosphorylase 645642:646577 forward MW:34817	14470.4	12486.5	12999.8	13318.9	1029.73	0.0773135	4.12447	339	3	16149	19171.1	23805	19708.4	3856.19	0.195663	4.29465	190	3	x		1.47973	0.565331	UNCHANGED
SaSA53_0627	Cluster0487	14	9	95.6234	0.022938	1.63944	3.53176	4;5	2	SA53_22	SA53_32	lgt Prolipoprotein diacylglyceryl transferase 646570:647343 forward MW:29538	3453.85	3976.13	2164.41	3198.13	932.538	0.291589	3.5049	703	3	1141.66	1136.02	438.923	905.535	404.108	0.446264	2.95691	903	3	x	x	0.283145	-1.82039	DOWN
SaSA53_0628	Cluster0488	10	3	97.2791	0.0708919	1.1494	1.76416	2;5	2	SA53_22	SA53_32	SaSA53_0628 General stress protein 647358:647756 forward MW:14023	2321.22	1374.75	2254.05	1983.34	528.121	0.266278	3.2974	815	3	809.705	1208.83	1354.19	1124.24	281.926	0.25077	3.05086	874	3			0.566843	-0.81898	UNCHANGED
SaSA53_0629	Cluster0489	29	15	267.88	0.391993	0.406722	1.13672	2;3;4;5	4	SA53_32	SA53_22	SaSA53_0629 Gas vesicle protein 647753:648184 forward MW:16132	94394	57687.8	82010.2	78030.7	18673.9	0.239315	4.89227	22	3	82084.1	88194.1	95819.4	88699.2	6881.52	0.0775827	4.94792	16	3			1.13672	0.18488	UNCHANGED
SaSA53_0633	Cluster0491	31	14	216.029	0.347348	0.459235	1.57048	2;3;4;5	4	SA53_22	SA53_32	SaSA53_0633 Peptidase family U32 650094:651020 forward MW:35405	3270.47	4017.02	1380.18	2889.22	1359.13	0.470415	3.46078	737	3	1528.63	2294.68	1695.82	1839.71	402.786	0.21894	3.26475	798	3			0.636748	-0.651205	UNCHANGED
SaSA53_0634	Cluster0492	25	16	183.059	0.0642456	1.19216	1.62292	2;4;5	3	SA53_32	SA53_22	SaSA53_0634 Protease 651150:652436 forward MW:48067	1904.4	3433.32	2588.65	2642.12	765.86	0.289865	3.42195	755	3	3583.33	5089.59	4190.93	4287.95	757.804	0.176729	3.63225	603	3			1.62292	0.69859	UNCHANGED
SaSA53_0635	Cluster0493	13	8	109.058	0.475979	0.322412	1.16857	2;3;4;5	4	SA53_32	SA53_22	SaSA53_0635 Seryl-tRNA synthetase 652563:652775 forward MW:8106	14966.6	6774.77	15160.6	12300.7	4786.55	0.389129	4.08993	350	3	14020.9	16148.2	12953.6	14374.2	1626.35	0.113143	4.15758	276	3			1.16857	0.224746	UNCHANGED
SaSA53_0638	Cluster0496	21	8	124.826	0.261801	0.582029	1.86272	4;5	2	SA53_22	SA53_32	ribD Riboflavin biosynthesis protein RibD 655863:656918 forward MW:38742	18342.3	6942.53	5828.44	10371.1	6925.71	0.66779	4.01582	389	3	3999.65	5686.45	7017.05	5567.72	1512.2	0.271601	3.74568	529	3			0.53685	-0.89741	UNCHANGED
SaSA53_0639	Cluster0497	20	9	126.573	0.684246	0.164788	1.10098	4;5	2	SA53_22	SA53_32	ribE Riboflavin synthase subunit alpha 656899:657549 forward MW:23587	5568.07	8386.67	5018.85	6324.53	1806.86	0.28569	3.80103	527	3	5577.08	3699.9	7956.4	5744.46	2133.18	0.371346	3.75925	523	3			0.908282	-0.138788	UNCHANGED
SaSA53_0640	Cluster0498	40	22	306.15	0.0383415	1.41633	1.41731	2;3;5	3	SA53_32	SA53_22	ribBA Riboflavin biosynthesis protein RibBA 657567:658760 forward MW:43877	4445.36	3414.66	4947.82	4269.28	781.601	0.183076	3.63035	635	3	5844.28	5742.17	6566.26	6050.9	449.225	0.074241	3.78182	504	3	x		1.41731	0.503156	UNCHANGED
SaSA53_0641	Cluster0499	22	11	200.756	0.0897015	1.0472	1.67068	1;2;3;4;5	5	SA53_32	SA53_22	ribH 6,7-dimethyl-8-ribityllumazine synthase 658775:659245 forward MW:17201	14932.9	7664.39	14950.2	12515.8	4201.47	0.335693	4.09746	348	3	16846.6	23705.1	22178	20909.9	3600.8	0.172206	4.32035	176	3			1.67068	0.740432	UNCHANGED
SaSA53_0642	Cluster0500	84	48	778.624	0.240576	0.618747	1.36007	2;3;4;5	4	SA53_22	SA53_32	lysS Lysine--tRNA ligase 659320:660810 reverse MW:56486	30472.2	23476.5	16166.6	23371.7	7153.39	0.30607	4.36869	183	3	16159.9	15011.4	20381.3	17184.2	2827.68	0.164551	4.23513	223	3			0.735256	-0.443681	UNCHANGED
SaSA53_0643	Cluster0501	17	7	111.921	0.196101	0.70752	1.33903	4;5	2	SA53_32	SA53_22	SaSA53_0643 HAD family hydrolase 660985:661887 forward MW:34930	2767.15	1506.41	2275.26	2182.94	635.419	0.291084	3.33904	798	3	2445.07	3387.63	2936.36	2923.02	471.42	0.161278	3.46583	695	3			1.33903	0.421189	UNCHANGED
SaSA53_0645	Cluster0502	20	14	176.598	0.0442425	1.35416	1.46923	3;5	2	SA53_32	SA53_22	SaSA53_0645 Cys-tRNA(Pro)/Cys-tRNA(Cys) deacylase 662586:663059 reverse MW:17435	6782.09	5566.92	6963.21	6437.41	759.281	0.117948	3.80871	523	3	8214.21	11613	8546.84	9458	1873.64	0.198101	3.9758	385	3	x		1.46923	0.555055	UNCHANGED
SaSA53_0647	Cluster0504	10	4	73.7028	0.0613662	1.21207	2.12908	2;4;5	3	SA53_32	SA53_22	SaSA53_0647 N-acetylmuramoyl-L-alanine amidase 664004:664852 reverse MW:31976	278.123	355.158	743.782	459.021	249.6	0.543765	2.66183	976	3	827.45	1238.23	866.202	977.293	226.804	0.232074	2.99002	897	3		x	2.12908	1.09023	UP
SaSA53_0649	Cluster0506	12	8	111.502	0.370593	0.431102	1.3104	2;3;4	3	SA53_22	SA53_32	SaSA53_0649 hypothetical protein 665517:665906 forward MW:14588	12556.4	18960.9	8992.15	13503.1	5051.35	0.374087	4.13043	336	3	9796.37	9337.56	11779.9	10304.6	1298.06	0.125969	4.01303	360	3			0.763126	-0.390006	UNCHANGED
SaSA53_0651	Cluster0507	158	81	1264.3	0.173889	0.759728	1.36258	1;2;3;4;5	5	SA53_32	SA53_22	ppc Phosphoenolpyruvate carboxylase 667968:670763 forward MW:105944	19230.7	35773.5	18606.7	24537	9736.13	0.396794	4.38982	170	3	32389.1	32113.1	35798.2	33433.5	2052.55	0.0613921	4.52418	105	3			1.36258	0.446336	UNCHANGED
SaSA53_0652	Cluster0508	7	2	50.8291	0.265443	0.576029	1.50321	5	1	SA53_32	SA53_22	SaSA53_0652 Cell division protein 670869:672137 forward MW:46907	1468.83	470.307	1408.92	1116.02	560.005	0.501788	3.04767	897	3	1362.5	2101.41	1568.93	1677.61	381.254	0.227259	3.22469	814	3			1.50321	0.58805	UNCHANGED
SaSA53_0653	Cluster0509	79	59	825.961	0.28268	0.548704	1.49023	1;2;3;4;5	5	SA53_32	SA53_22	SaSA53_0653 Elongation factor Tu 672489:673685 forward MW:43982	231781	196566	146706	191685	42747.4	0.223009	5.28259	1	3	224355	195057	437552	285655	132360	0.463357	5.45584	1	3			1.49023	0.575538	UNCHANGED
SaSA53_0654	Cluster0510	21	14	225.08	0.0234274	1.63028	1.69646	1;2;3;4;5	5	SA53_32	SA53_22	tpiA Triosephosphate isomerase 673865:674623 forward MW:26638	54294.5	36874.5	50290.9	47153.3	9124.02	0.193497	4.67351	58	3	67669	79383.4	92928.3	79993.6	12640.7	0.158022	4.90306	21	3	x		1.69646	0.762525	UNCHANGED
SaSA53_0655	Cluster0511	40	26	379.887	0.0794096	1.10013	1.90981	1;2;3;4;5	5	SA53_32	SA53_22	gpmA 2,3-bisphosphoglycerate-dependent phosphoglycerate mutase 674800:675492 forward MW:25960	74865.5	34537.9	98929.1	69444.2	32536.1	0.468522	4.84164	31	3	132780	130650	134445	132625	1902.19	0.0143426	5.12263	9	3			1.90981	0.93343	UNCHANGED
SaSA53_0656	Cluster0512	70	32	391.844	0.28566	0.54415	2.17329	2;3;5	3	SA53_22	SA53_32	SaSA53_0656 Penicillin-binding protein 2B 675624:677666 forward MW:75216	2010.28	7596.87	1942.45	3849.87	3245.18	0.842932	3.58545	659	3	1828.51	2093.55	1392.29	1771.45	354.093	0.199889	3.24833	802	3		x	0.460133	-1.11988	DOWN
SaSA53_0657	Cluster1464	11	6	85.4154	0.0426914	1.36966	1.8931	2;3;5	3	SA53_22	SA53_32	recR Recombination protein RecR 677681:678277 forward MW:21620	2305.08	4541.76	3147.88	3331.57	1129.6	0.339058	3.52265	689	3	1915.79	1552.24	1811.51	1759.85	187.199	0.106372	3.24548	804	3	x		0.528233	-0.920753	UNCHANGED
SaSA53_0658	Cluster0513	47	29	338.936	0.0643127	1.1917	1.53811	2;3;4;5	4	SA53_32	SA53_22	ddl D-alanine--D-alanine ligase 678418:679464 forward MW:39098	6640.1	6009.73	9943.06	7530.97	2112.58	0.28052	3.87685	478	3	12923.7	9708.41	12118.3	11583.5	1673.03	0.144432	4.06384	331	3			1.53811	0.62116	UNCHANGED
SaSA53_0659	Cluster0514	64	38	483.716	0.153911	0.812729	2.48465	1;2;3;4;5	5	SA53_22	SA53_32	murF UDP-N-acetylmuramoyl-tripeptide--D-alanyl-D- alanine ligase 679611:680978 forward MW:50412	114286	186666	58581.9	119845	64222.9	0.535884	5.07862	11	3	69432.6	17571.5	57698.3	48234.1	27195	0.563813	4.68335	63	3		x	0.402472	-1.31304	DOWN
SaSA53_0662	Cluster0517	68	30	423.873	0.356522	0.447913	2.55247	2;4;5	3	SA53_22	SA53_32	SaSA53_0662 Cell wall surface anchor protein 683381:684919 forward MW:54286	15058.8	47043.9	6134.97	22745.9	21510.6	0.94569	4.3569	189	3	9141.77	4647.29	12944.9	8911.31	4153.59	0.466103	3.94994	400	3		x	0.391777	-1.3519	DOWN
SaSA53_0663	Cluster0518	57	33	395.716	0.702872	0.153124	1.10934	2;4;5	3	SA53_22	SA53_32	prfC Peptide chain release factor 3 685096:686640 forward MW:58305	6682.41	9720	5318.73	7240.38	2253.06	0.31118	3.85976	491	3	6842.35	5939.11	6798.75	6526.73	509.366	0.078043	3.8147	478	3			0.901435	-0.149704	UNCHANGED
SaSA53_0667	Cluster0522	67	27	570.687	0.0199508	1.70004	2.0789	2;3;4;5	4	SA53_22	SA53_32	SaSA53_0667 RNA helicase 688943:690493 forward MW:58031	31820.7	51136.6	56081.7	46346.3	12820.2	0.276618	4.66602	59	3	21957.4	25136.5	19787.2	22293.7	2690.44	0.120682	4.34818	165	3	x	x	0.481024	-1.05582	DOWN
SaSA53_0670	Cluster0524	18	8	110.292	0.135374	0.868465	1.66531	2;4	2	SA53_22	SA53_32	plsC 1-acyl-sn-glycerol-3-phosphate acyltransferase 691836:692576 forward MW:28658	3989.88	5266.96	2684.89	3980.58	1291.06	0.32434	3.59995	646	3	2672.46	1594.18	2904.23	2390.29	699.126	0.292486	3.37845	737	3			0.600488	-0.735792	UNCHANGED
SaSA53_0675	Cluster0527	8	2	45.7378	0.208746	0.680382	1.37814	5	1	SA53_32	SA53_22	SaSA53_0675 GDXG lipolytic enzyme family protein 697497:698486 reverse MW:37593	4427.97	3454.74	4966.15	4282.95	766.066	0.178864	3.63174	634	3	4565.97	8001.27	5140.26	5902.5	1840.13	0.311754	3.77104	512	3			1.37814	0.46272	UNCHANGED
SaSA53_0677	Cluster0529	21	9	147.031	0.309205	0.509753	1.2839	4;5	2	SA53_32	SA53_22	SaSA53_0677 DNA polymerase III subunit delta 699444:700481 forward MW:39753	43122	22173.4	31171.2	32155.5	10508.9	0.326815	4.50726	107	3	31298.6	46595.5	45959.6	41284.6	8653.93	0.209617	4.61579	78	3			1.2839	0.360535	UNCHANGED
SaSA53_0678	Cluster0530	23	14	243.003	0.394912	0.403499	1.36162	2;3;4;5	4	SA53_32	SA53_22	sodA Superoxide dismutase [Mn/Fe] 700561:701169 forward MW:22650	27478.6	5918.44	31753.5	21716.9	13847.8	0.637651	4.3368	195	3	23096	33029.7	32584.7	29570.1	5611.14	0.189757	4.47085	123	3			1.36162	0.445326	UNCHANGED
SaSA53_0689	Cluster0538	25	14	183.914	0.0158124	1.801	2.50165	3;4	2	SA53_22	SA53_32	queA S-adenosylmethionine:tRNA ribosyltransferase-isomerase 712411:713439 reverse MW:38484	11743.7	7094.57	9208.03	9348.77	2327.76	0.248991	3.97075	421	3	4122.55	2550.64	4537.93	3737.04	1048.23	0.280499	3.57253	637	3	x	x	0.399736	-1.32288	DOWN
SaSA53_0691	Cluster0540	7	1	47.5599	0.142246	0.846959	1.44954	5	1	SA53_32	SA53_22	nagB Glucosamine-6-phosphate deaminase 714423:715124 forward MW:25408	3889.46	2820.44	3941.94	3550.62	632.894	0.178249	3.5503	679	3	3778.88	6625.49	5035.92	5146.76	1426.54	0.277172	3.71153	549	3			1.44954	0.535596	UNCHANGED
SaSA53_0692	Cluster0541	35	21	320.506	0.38142	0.418596	1.13725	1;2;3;4;5	5	SA53_32	SA53_22	SaSA53_0692 hypothetical protein 715196:716152 reverse MW:36660	13965.5	21591.9	14480.4	16679.3	4262.21	0.25554	4.22218	270	3	17334.5	20720.2	18851	18968.6	1695.9	0.0894058	4.27803	202	3			1.13725	0.185556	UNCHANGED
SaSA53_0693	Cluster0542	4	3	28.5018	0.137737	0.86095	1.10343	2	1	SA53_22	SA53_32	SaSA53_0693 Pseudouridine synthase 716248:716967 forward MW:27178	1580.59	1512.12	1704.76	1599.16	97.6534	0.0610655	3.20389	845	3	1343.54	1543.11	1461.13	1449.26	100.313	0.0692171	3.16115	842	3			0.906263	-0.141998	UNCHANGED
SaSA53_0696	Cluster0545	39	20	236.959	0.684372	0.164708	1.06515	3;4;5	3	SA53_22	SA53_32	pepB Group B oligopeptidase PepB 719206:721011 forward MW:69639	8114.78	5546.98	6227.11	6629.62	1330.38	0.200672	3.82149	513	3	6481.58	5840.85	6350	6224.14	338.397	0.0543685	3.79408	494	3			0.938838	-0.0910517	UNCHANGED
SaSA53_0699	Cluster0548	64	30	555.127	0.198268	0.702748	1.21392	1;2;3;4;5	5	SA53_32	SA53_22	prsA Foldase protein PrsA 722674:723603 forward MW:33876	65963.4	45206.9	60717.3	57295.9	10793	0.188372	4.75812	39	3	62515.9	68195.7	77946.7	69552.8	7804.37	0.112208	4.84231	30	3			1.21392	0.279676	UNCHANGED
SaSA53_0700	Cluster0549	9	4	72.7714	0.307257	0.512498	1.55376	3;5	2	SA53_22	SA53_32	SaSA53_0700 hypothetical protein 723845:724330 forward MW:18706	2697.71	5014.98	1803.7	3172.13	1657.37	0.522479	3.50135	707	3	1813.4	2217.72	2093.65	2041.59	207.128	0.101454	3.30997	772	3			0.643601	-0.635761	UNCHANGED
SaSA53_0701	Cluster0550	129	78	1093.1	0.545808	0.26296	1.14583	1;2;3;4;5	5	SA53_22	SA53_32	alaS Alanine--tRNA ligase 724346:726964 forward MW:96625	40505.9	51727.7	29620.1	40617.9	11054.2	0.272152	4.60872	75	3	40263.4	33600.4	32482	35448.6	4207.05	0.11868	4.5496	98	3			0.872732	-0.196389	UNCHANGED
SaSA53_0706	Cluster1467	2	1	15.5245	0.254204	0.594818	5.35043	2	1	SA53_22	SA53_32	SaSA53_0706 hypothetical protein 729205:729414 forward MW:8324	482.7	98.3526	29.2222	203.425	244.317	1.20102	2.3084	1016	3	35.7968	29.8504	48.4136	38.0203	9.47922	0.24932	1.58002	1042	3		x	0.186901	-2.41966	DOWN
SaSA53_0707	Cluster0553	5	3	26.2761	0.195104	0.709733	2.17531	3	1	SA53_22	SA53_32	SaSA53_0707 XRE family transcriptional regulator 729444:729662 forward MW:8125	2087.75	4601.94	1203.98	2631.22	1762.97	0.670018	3.42016	756	3	1598.56	969.306	1060.9	1209.59	339.956	0.281051	3.08264	863	3		x	0.459705	-1.12122	DOWN
SaSA53_0710	Cluster0554	2	1	16.4899	0.189287	0.722879	14.5801	2	1	SA53_22	SA53_32	SaSA53_0710 Thiamine transporter 730461:730799 reverse MW:12409	2072.76	10667.7	227.817	4322.75	5571.75	1.28894	3.63576	632	3	349.225	328.126	212.1	296.484	73.8355	0.249037	2.472	995	3		x	0.0685868	-3.86592	DOWN
SaSA53_0711	Cluster0555	36	21	339.618	0.805185	0.0941041	1.02218	1;2;3;4;5	5	SA53_32	SA53_22	SaSA53_0711 Ribonucleoside-diphosphate reductase subunit beta 730995:731954 reverse MW:36919	16170.4	10545.6	16299.2	14338.4	3285.32	0.229128	4.1565	324	3	13461.9	15631.5	14875.8	14656.4	1101.32	0.0751426	4.16603	261	3			1.02218	0.0316491	UNCHANGED
SaSA53_0712	Cluster0006	113	62	868.736	0.522914	0.28157	1.11621	1;2;3;4;5	5	SA53_32	SA53_22	SaSA53_0712 Ribonucleoside-diphosphate reductase 732157:734316 reverse MW:81473	25338.9	14450.9	23210.7	21000.2	5770.82	0.274799	4.32222	208	3	20332.9	23600.3	26388.4	23440.6	3030.91	0.129302	4.36997	157	3			1.11621	0.158607	UNCHANGED
SaSA53_0713	Cluster0556	2	1	24.2008	0.631544	0.199596	1.37724	2	1	SA53_32	SA53_22	SaSA53_0713 Glutaredoxin 734385:734618 reverse MW:8582	11.4039	1920.22	512.112	814.579	989.702	1.21499	2.91093	933	3	1188.28	78.7667	2098.57	1121.87	1011.54	0.90165	3.04994	875	3			1.37724	0.461782	UNCHANGED
SaSA53_0714	Cluster0557	5	5	37.052	0.0550506	1.25924	5.85365	1;2;3;4;5	5	SA53_32	SA53_22	ptsH Phosphocarrier protein HPr 734999:735262 forward MW:8937	4111.9	2562.72	2361.73	3012.12	957.728	0.317959	3.47887	725	3	4776.91	17679.8	30438.9	17631.9	12831.1	0.727721	4.2463	218	3		x	5.85365	2.54934	UP
SaSA53_0715	Cluster0558	81	47	820.139	0.275273	0.560236	1.24635	2;3;4;5	4	SA53_32	SA53_22	ptsL Phosphoenolpyruvate-protein phosphotransferase 735267:737000 forward MW:63312	50577.1	35898.6	60578.3	49018	12413.5	0.253244	4.69036	51	3	64421	49508.9	69350.7	61093.5	10330.9	0.1691	4.786	41	3			1.24635	0.317707	UNCHANGED
SaSA53_0716	Cluster0559	86	48	855.554	0.00220458	2.65667	1.5208	1;2;3;4;5	5	SA53_32	SA53_22	gapN Glyceraldehyde-3-phosphate dehydrogenase 737150:738574 forward MW:51096	71265.4	73733.3	75725.4	73574.7	2234.25	0.0303672	4.86673	28	3	107536	103450	124692	111892	11271.1	0.100732	5.0488	11	3	x		1.5208	0.60483	UNCHANGED
SaSA53_0717	Cluster0560	56	32	400.24	0.931562	0.0307882	1.0238	2;3;4;5	4	SA53_32	SA53_22	SaSA53_0717 Polysaccharide deacetylase 738606:739859 forward MW:47721	15726.3	15638.8	11625.8	14330.3	2342.59	0.163471	4.15625	325	3	15393.7	11106	17514.5	14671.4	3264.75	0.222525	4.16647	260	3			1.0238	0.033939	UNCHANGED
SaSA53_0720	Cluster0561	61	32	439.189	0.421152	0.375561	1.16497	2;3;4;5	4	SA53_32	SA53_22	SaSA53_0720 RNA helicase 741143:742225 reverse MW:41153	16124.1	27519.9	13571.2	19071.7	7426.84	0.389416	4.28039	229	3	21880.2	20277.9	24496	22218	2129.28	0.0958357	4.34671	168	3			1.16497	0.220295	UNCHANGED
SaSA53_0722	Cluster0562	3	3	25.7505	0.159319	0.797734	1.224	2;4	2	SA53_22	SA53_32	SaSA53_0722 30S ribosomal protein S1 743085:743582 forward MW:18103	2392.29	2472.47	2005.6	2290.12	249.639	0.109007	3.35986	788	3	1513.25	2025.44	2074.35	1871.01	310.797	0.166111	3.27208	795	3			0.816994	-0.291602	UNCHANGED
SaSA53_0723	Cluster0563	62	34	386.267	0.466133	0.331491	1.06041	2;3;4;5	4	SA53_22	SA53_32	dnaX DNA polymerase III, subunit gamma and tau 743582:745246 forward MW:61709	3867.42	3068.52	3403.21	3446.39	401.197	0.116411	3.53736	684	3	3210.34	3240.88	3298.93	3250.05	44.9997	0.0138458	3.51189	669	3			0.943032	-0.0846219	UNCHANGED
SaSA53_0724	Cluster0564	30	12	231.353	0.0938616	1.02751	1.3628	3;4	2	SA53_22	SA53_32	SaSA53_0724 GntR family transcriptional regulator 745510:746379 reverse MW:32252	11845	9016.3	7943.55	9601.63	2015.53	0.209916	3.98234	414	3	6119.54	7731.05	7285.96	7045.52	832.227	0.118121	3.84791	456	3			0.733783	-0.446574	UNCHANGED
SaSA53_0725	Cluster0565	44	23	394.966	0.760373	0.118973	1.04843	1;2;3;4;5	5	SA53_32	SA53_22	metK S-adenosylmethionine synthase 746630:747826 forward MW:43376	14278	19045.6	11326.5	14883.3	3894.98	0.2617	4.1727	306	3	12802.6	18259.6	15750.3	15604.2	2731.45	0.175046	4.19324	240	3			1.04843	0.0682326	UNCHANGED
SaSA53_0729	Cluster0566	4	2	23.1842	0.883463	0.0538118	1.06436	2;3	2	SA53_32	SA53_22	SaSA53_0729 hypothetical protein 750363:750734 forward MW:13734	9182.81	14431.7	9579.41	11064.6	2922.71	0.264149	4.04394	375	3	18571.9	4557.75	12200.6	11776.8	7016.68	0.595808	4.07103	326	3			1.06436	0.0899857	UNCHANGED
SaSA53_0730	Cluster1718	5	2	44.1456	0.0210426	1.6769	3.35355	4;5	2	SA53_32	SA53_22	SaSA53_0730 hypothetical protein 750790:751335 forward MW:21201	13.1971	35.2629	27.822	25.4273	11.2262	0.4415	1.4053	1042	3	64.4104	114.606	76.7995	85.2719	26.1482	0.306645	1.93081	1035	3	x	x	3.35355	1.74569	UP
SaSA53_0733	Cluster0569	4	4	25.64	0.0775264	1.11055	1.43633	5	1	SA53_32	SA53_22	SaSA53_0733 ABC transporter ATP-binding protein 752852:754138 forward MW:48941	2916.6	2015.94	3108.55	2680.36	583.356	0.217641	3.42819	751	3	3507.11	4501.93	3540.59	3849.88	564.944	0.146743	3.58545	629	3			1.43633	0.522383	UNCHANGED
SaSA53_0735	Cluster1559	12	6	87.3545	0.0400874	1.39699	1.70002	2;3;5	3	SA53_32	SA53_22	SaSA53_0735 TENA/THI-4 family protein 754878:755558 forward MW:26681	770.115	801.137	1028.52	866.591	141.09	0.16281	2.93781	925	3	1377.38	1895.69	1146.59	1473.22	383.639	0.260409	3.16827	841	3	x		1.70002	0.765549	UNCHANGED
SaSA53_0736	Cluster0571	36	18	274.279	0.0248885	1.604	3.31645	3;4;5	3	SA53_32	SA53_22	SaSA53_0736 Phosphomethylpyrimidine kinase 755560:756357 forward MW:28175	3870.99	2103.42	5312.25	3762.22	1607.18	0.427188	3.57544	666	3	7710.69	15491.9	14229.1	12477.2	4175.94	0.334686	4.09612	308	3	x	x	3.31645	1.72964	UP
SaSA53_0737	Cluster0572	36	20	283.792	0.350593	0.455196	1.15034	3;4;5	3	SA53_22	SA53_32	thiM Hydroxyethylthiazole kinase 756359:757129 forward MW:26999	8749.95	11423.2	7761.84	9311.66	1894.2	0.203422	3.96903	423	3	8133.29	7488.49	8662.31	8094.7	587.862	0.0726231	3.9082	421	3			0.869307	-0.202062	UNCHANGED
SaSA53_0738	Cluster0573	9	2	50.3888	0.128158	0.892253	1.47402	5	1	SA53_22	SA53_32	thiE Thiamine-phosphate synthase 757143:757814 forward MW:24610	1320.77	1773.01	1677.02	1590.27	238.272	0.149832	3.20147	846	3	997.241	1491.66	747.697	1078.87	378.637	0.350959	3.03297	881	3			0.678418	-0.559754	UNCHANGED
SaSA53_0739	Cluster0574	55	29	371.488	0.806835	0.0932153	1.03403	2;3;4;5	4	SA53_22	SA53_32	SaSA53_0739 UDP-N-acetylglucosamine 1-carboxyvinyltransferase 1 757941:759200 forward MW:44544	9118.76	6625.94	9269.44	8338.05	1484.64	0.178056	3.92106	452	3	10823.9	5726.2	7640.76	8063.62	2575.02	0.319338	3.90653	424	3			0.967088	-0.0482816	UNCHANGED
SaSA53_0740	Cluster0575	5	1	32.9401	0.0445717	1.35094	2.07035	3;4	2	SA53_32	SA53_22	SaSA53_0740 GNAT family acetyltransferase 759302:759856 forward MW:21788	2455.26	4774.98	4475.22	3901.82	1261.69	0.323359	3.59127	654	3	8396.92	5962.43	9875.01	8078.12	1975.68	0.244571	3.90731	423	3	x	x	2.07035	1.04987	UP
SaSA53_0741	Cluster0576	5	3	28.8598	0.0541836	1.26613	1.72067	2	1	SA53_22	SA53_32	SaSA53_0741 hypothetical protein 759849:761132 forward MW:47841	1693.26	1360.16	898.185	1317.2	399.276	0.303124	3.11965	873	3	720.387	814.551	761.609	765.516	47.2038	0.0616627	2.88395	930	3			0.581168	-0.782972	UNCHANGED
SaSA53_0742	Cluster0577	39	23	314.273	0.76831	0.114463	1.03609	2;3;4;5	4	SA53_32	SA53_22	map Methionine aminopeptidase 761155:762015 forward MW:31705	7773.94	5683.06	9394.4	7617.13	1860.63	0.244269	3.88179	475	3	7215.14	7425.94	9035.09	7892.06	995.493	0.126139	3.89719	426	3			1.03609	0.0511531	UNCHANGED
SaSA53_0746	Cluster0580	95	53	659.197	0.0541748	1.2662	2.34729	2;4;5	3	SA53_22	SA53_32	ligA DNA ligase 764251:766197 forward MW:72081	18892.8	22144.6	9924.8	16987.4	6328.8	0.372558	4.23013	264	3	9559.57	5010.51	7141	7237.03	2276.05	0.3145	3.85956	447	3		x	0.426023	-1.231	DOWN
SaSA53_0747	Cluster0581	9	6	55.8204	0.806195	0.0935601	1.2406	4;5	2	SA53_22	SA53_32	SaSA53_0747 Lipid kinase 766209:767228 forward MW:37050	2583.18	3411.54	1007.73	2334.15	1221.1	0.523146	3.36813	779	3	1912.53	1976.57	1755.33	1881.47	113.839	0.0605052	3.2745	794	3			0.806063	-0.311035	UNCHANGED
SaSA53_0750	Cluster1606	42	25	281.873	0.261101	0.583192	1.16411	2;3;4;5	4	SA53_32	SA53_22	glgC Glucose-1-phosphate adenylyltransferase 771324:772463 forward MW:41888	5751.31	3983.36	4569.82	4768.16	900.51	0.188859	3.67835	608	3	5095.17	6203.88	5353.01	5550.69	580.186	0.104525	3.74435	532	3			1.16411	0.219232	UNCHANGED
SaSA53_0755	Cluster0586	23	17	175.204	0.736795	0.132653	1.10163	2;3;4	3	SA53_22	SA53_32	atpF ATP synthase subunit b 776311:776808 forward MW:18056	1270.11	1795.61	2495.37	1853.7	614.69	0.331602	3.26804	830	3	1186.49	1495.87	2365.71	1682.69	611.406	0.363351	3.226	812	3			0.907747	-0.139639	UNCHANGED
SaSA53_0756	Cluster0587	11	6	99.9373	0.222964	0.651766	4.92612	2;3;5	3	SA53_22	SA53_32	atpH ATP synthase subunit delta 776808:777344 forward MW:20024	10769.2	58241.2	4787.34	24599.2	29287.9	1.1906	4.39092	169	3	5804.69	3787.44	5388.79	4993.64	1065.1	0.213291	3.69842	562	3		x	0.203	-2.30045	DOWN
SaSA53_0757	Cluster0588	59	29	501.206	0.358694	0.445276	1.14742	1;2;3;4;5	5	SA53_32	SA53_22	atpA ATP synthase subunit alpha 777360:778865 forward MW:54622	29171.6	22782.8	32063	28005.8	4748.64	0.169559	4.44725	137	3	28996.4	29382.1	38024.5	32134.3	5104.72	0.158856	4.50697	115	3			1.14742	0.198391	UNCHANGED
SaSA53_0758	Cluster0589	60	32	443.059	0.0392582	1.40607	2.10829	1;2;3;4	4	SA53_22	SA53_32	atpG ATP synthase gamma chain 778881:779762 forward MW:32357	12749	18654.1	9981.37	13794.8	4429.93	0.32113	4.13972	332	3	8380.97	4756.06	6492.36	6543.13	1812.98	0.277082	3.81579	477	3	x	x	0.474318	-1.07607	DOWN
SaSA53_0759	Cluster0590	80	46	739.799	0.838751	0.0763671	1.01241	1;2;3;4;5	5	SA53_32	SA53_22	atpD ATP synthase subunit beta 779836:781242 forward MW:50894	54814.2	48025.9	48847.6	50562.6	3704.83	0.0732722	4.70383	49	3	47637.7	54684.3	51248.2	51190.1	3523.66	0.0688349	4.70919	56	3			1.01241	0.0177942	UNCHANGED
SaSA53_0760	Cluster0591	8	2	59.238	0.3327	0.477947	1.37976	3;4	2	SA53_32	SA53_22	atpC ATP synthase epsilon chain 781255:781668 forward MW:15302	26.3106		263.432	144.871	167.67	1.15737	2.16098	1025	2	103.794	226.709	69.2717	133.258	82.7512	0.620984	2.12469	1026	3			0.91984	-0.120545	UNCHANGED
SaSA53_0762	Cluster0593	41	22	363.415	0.0294356	1.53113	1.75183	2;3;4;5	4	SA53_32	SA53_22	murA UDP-N-acetylglucosamine 1-carboxyvinyltransferase 782026:783297 forward MW:45254	11470.4	8019.51	14600.3	11363.4	3291.68	0.289674	4.05551	367	3	18739.6	21142.4	19838.2	19906.7	1202.86	0.0604248	4.299	185	3	x		1.75183	0.808865	UNCHANGED
SaSA53_0765	Cluster0596	43	23	294.447	0.332878	0.477715	1.53576	2;3;4;5	4	SA53_32	SA53_22	pheS Phenylalanine--tRNA ligase subunit alpha 784713:785753 forward MW:39226	5046.44	8714.33	12418	8726.27	3685.81	0.422381	3.94083	439	3	18571.9	7260.21	14372.2	13401.4	5718	0.42667	4.12715	291	3			1.53576	0.618951	UNCHANGED
SaSA53_0766	Cluster0597	16	12	107.327	0.0871246	1.05986	1.35605	4;5	2	SA53_22	SA53_32	SaSA53_0766 GNAT family acetyltransferase 785836:786357 forward MW:20190	3969.19	3177.51	2592.12	3246.27	691.105	0.212892	3.51139	700	3	2357.53	2252.94	2571.31	2393.93	162.275	0.0677861	3.37911	736	3			0.737438	-0.439407	UNCHANGED
SaSA53_0767	Cluster0598	94	48	702.743	0.0287389	1.54153	3.46122	2;3;4;5	4	SA53_22	SA53_32	pheT Phenylalanyl--tRNA ligase beta subunit 786411:788816 forward MW:87840	72937.1	113658	36774.9	74456.6	38464	0.516596	4.8719	26	3	20019.1	18435.5	26080.4	21511.7	4035.12	0.187578	4.33267	173	3	x	x	0.288915	-1.79128	DOWN
SaSA53_0769	Cluster0599	49	24	316.896	0.539125	0.268311	1.24925	4;5	2	SA53_22	SA53_32	rexB ATP-dependent helicase/deoxyribonuclease subunit B 789897:793130 forward MW:124004	4355.73	4820.5	2217.13	3797.79	1388.48	0.365602	3.57953	664	3	2247.51	4611.35	2261.32	3040.06	1360.79	0.447621	3.48288	679	3			0.800481	-0.321061	UNCHANGED
SaSA53_0770	Cluster0600	103	48	649.173	0.916587	0.0378261	1.00904	2;3;4;5	4	SA53_22	SA53_32	addA ATP-dependent helicase/nuclease subunit A 793117:796743 forward MW:139513	33682.6	27937.1	29220.4	30280	3015.78	0.0995963	4.48116	122	3	31500.2	26741.3	31784.7	30008.8	2833.25	0.0944141	4.47725	120	3			0.99104	-0.0129843	UNCHANGED
SaSA53_0771	Cluster0601	10	6	62.5155	0.146307	0.834735	3.19196	3;5	2	SA53_32	SA53_22	SaSA53_0771 Magnesium transporter 796756:797673 forward MW:34947	307.512	38.73	602.748	316.33	282.112	0.891829	2.50014	1002	3	589.116	1572.5	867.518	1009.71	506.881	0.502005	3.0042	893	3		x	3.19196	1.67444	UP
SaSA53_0772	Cluster0602	66	29	470.932	0.0526408	1.27868	1.3841	2;3;4;5	4	SA53_32	SA53_22	mnmE tRNA modification GTPase MnmE 797706:799082 reverse MW:50931	21115.7	20952.4	21220.4	21096.1	135.069	0.00640256	4.3242	206	3	28022.6	24007.3	35567.4	29199.1	5869.2	0.201006	4.46537	126	3			1.3841	0.468945	UNCHANGED
SaSA53_0773	Cluster0603	55	33	334.445	0.0127212	1.89547	1.46519	2;3;4;5	4	SA53_32	SA53_22	SaSA53_0773 Multidrug ABC transporter ATP-binding protein 799210:801120 forward MW:72311	9214.59	10290.5	10407.1	9970.72	657.413	0.0659344	3.99873	401	3	16185.6	12455.2	15186.1	14609	1930.99	0.132179	4.16462	262	3	x		1.46519	0.551084	UNCHANGED
SaSA53_0774	Cluster0604	26	13	228.254	0.73969	0.13095	1.03257	3;4;5	3	SA53_32	SA53_22	SaSA53_0774 Pyruvate dehydrogenase E1 subunit alpha 801270:802238 forward MW:35431	8172.82	7927.9	10829.5	8976.75	1609.23	0.179266	3.95312	430	3	9063.71	8573.5	10170.1	9269.09	817.855	0.0882347	3.96704	390	3			1.03257	0.0462338	UNCHANGED
SaSA53_0775	Cluster0605	61	34	553.333	0.470927	0.327047	1.23708	1;2;3;4;5	5	SA53_22	SA53_32	SaSA53_0775 TPP-dependent acetoin dehydrogenase complex, E1 protein subunit beta 802313:803311 forward MW:35805	46865.7	64739.4	31492.2	47699.1	16639.3	0.348838	4.67851	55	3	35665.1	35536.9	44471.2	38557.7	5121.6	0.132829	4.58611	86	3			0.808353	-0.306942	UNCHANGED
SaSA53_0776	Cluster0606	51	31	408.418	0.333822	0.476486	1.21337	2;3;4;5	4	SA53_22	SA53_32	SaSA53_0776 Branched-chain alpha-keto acid dehydrogenase subunit E2 803438:804826 forward MW:49635	13587.6	20651.3	13155.6	15798.1	4208.47	0.26639	4.19861	291	3	12482.5	11787	14790.5	13020	1572.26	0.120758	4.11461	300	3			0.824148	-0.279025	UNCHANGED
SaSA53_0777	Cluster0607	72	42	676.462	0.524988	0.279851	1.06249	1;2;3;4;5	5	SA53_32	SA53_22	SaSA53_0777 Dihydrolipoyl dehydrogenase 804886:806643 forward MW:62216	41629.8	56811.4	45772.6	48071.3	7847.5	0.163247	4.68189	54	3	51154.9	48080.1	53991.3	51075.4	2956.4	0.057883	4.70821	57	3			1.06249	0.0874545	UNCHANGED
SaSA53_0778	Cluster0608	42	22	285.565	0.0911562	1.04021	2.37437	1;2;3;4;5	5	SA53_22	SA53_32	SaSA53_0778 Lipoate--protein ligase 806741:807730 forward MW:37295	21804.1	32289.9	10105.2	21399.8	11097.9	0.518598	4.33041	199	3	8615.34	9602.98	8820.13	9012.82	521.255	0.0578349	3.95486	396	3		x	0.421164	-1.24754	DOWN
SaSA53_0779	Cluster0609	14	7	88.3085	0.099926	1.00032	2.22208	4;5	2	SA53_32	SA53_22	SaSA53_0779 Glutamine amidotransferase 807838:808623 reverse MW:29650	1447.73	946.477	4060.14	2151.45	1671.87	0.777088	3.33273	801	3	4739.96	3626.92	5975.18	4780.69	1174.66	0.24571	3.67949	574	3		x	2.22208	1.15191	UP
SaSA53_0780	Cluster0610	25	13	162.296	0.355923	0.448644	1.15389	2;3;4	3	SA53_22	SA53_32	SaSA53_0780 UDP-N-acetylmuramyl peptide synthase 808623:809966 reverse MW:49463	5176.38	5568.69	4769.21	5171.43	399.764	0.0773025	3.71361	583	3	4824.62	3275.53	5345.05	4481.73	1076.53	0.240203	3.65145	590	3			0.866634	-0.206505	UNCHANGED
SaSA53_0781	Cluster0611	10	8	71.3605	0.427625	0.368937	1.23358	3;5	2	SA53_32	SA53_22	SaSA53_0781 Membrane protein 810106:810957 forward MW:31492	5235.01	2090.46	4853.66	4059.71	1716.05	0.422703	3.6085	642	3	4523.73	6104.55	4395.63	5007.97	951.828	0.190063	3.69966	561	3			1.23358	0.302849	UNCHANGED
SaSA53_0782	Cluster0612	26	12	177.345	0.202148	0.694331	1.19593	4;5	2	SA53_32	SA53_22	SaSA53_0782 hypothetical protein 810960:811919 forward MW:34808	11481	9354.72	11439	10758.3	1215.68	0.113	4.03174	379	3	12149	11196.7	15252.6	12866.1	2120.88	0.164843	4.10945	303	3			1.19593	0.258132	UNCHANGED
SaSA53_0783	Cluster0613	61	35	516.673	0.229075	0.640022	1.34239	2;3;4;5	4	SA53_32	SA53_22	glmM Phosphoglucosamine mutase 811973:813325 forward MW:48668	23338.7	10812.7	12131.9	15427.8	6882.76	0.446129	4.1883	301	3	18319.2	21167.7	22643.1	20710	2198	0.106132	4.31618	177	3			1.34239	0.424801	UNCHANGED
SaSA53_0786	Cluster0616	22	9	121.308	0.248261	0.605092	1.79893	3;4	2	SA53_32	SA53_22	SaSA53_0786 Coproporphyrinogen III oxidase 814317:815447 forward MW:42929	7907.95	3821.93	7213.22	6314.37	2186.28	0.346239	3.80033	528	3	16845	5562.18	11670.2	11359.1	5647.86	0.497209	4.05534	338	3			1.79893	0.847142	UNCHANGED
SaSA53_0787	Cluster0617	21	11	150.315	0.138761	0.857733	2.59161	2;4;5	3	SA53_22	SA53_32	SaSA53_0787 Acyl-ACP thioesterase 815451:816188 forward MW:28894	5200.65	6507.91	1621.9	4443.49	2529.48	0.569255	3.64772	623	3	1650.99	1833.91	1658.8	1714.57	103.427	0.0603222	3.23415	808	3		x	0.385861	-1.37385	DOWN
SaSA53_0788	Cluster0618	29	16	219.658	0.257714	0.588861	1.22417	2;3;4;5	4	SA53_32	SA53_22	SaSA53_0788 HAD family hydrolase 816189:816959 forward MW:28024	4572.37	3895.54	4861.12	4443.01	495.616	0.11155	3.64768	624	3	4522.21	6873.57	4921.25	5439.01	1258.28	0.231344	3.73552	534	3			1.22417	0.291806	UNCHANGED
SaSA53_0791	Cluster0621	9	6	42.3396	0.336672	0.472793	1.94164	2	1	SA53_32	SA53_22	SaSA53_0791 CRISPR-associated endonuclease Cas1 822094:822963 forward MW:33701	1660.42	2780.23	2423.84	2288.16	572.1	0.250026	3.35949	789	3	2706.73	8480.5	2141.12	4442.78	3508.18	0.789636	3.64766	595	3			1.94164	0.957275	UNCHANGED
SaSA53_0792	Cluster0622	3	1	15.3537	0.071213	1.14744	21.9741	5	1	SA53_22	SA53_32	SaSA53_0792 CRISPR-associated endoribonuclease Cas2 822960:823301 forward MW:13259	1388.31	3057.92	114.456	1520.23	1476.16	0.971012	3.18191	853	3	122.209	43.14	42.1999	69.1829	45.9241	0.663808	1.84	1037	3		x	0.0455082	-4.45773	DOWN
SaSA53_0797	Cluster0624	8	6	99.5157	0.601954	0.220436	1.09014	2;4;5	3	SA53_22	SA53_32	ndk Nucleoside diphosphate kinase 824713:825129 forward MW:15414	31284.1	37180.4	27178.1	31880.9	5027.77	0.157705	4.50353	113	3	22995.5	39302.8	25436.2	29244.8	8795.5	0.300754	4.46605	125	3			0.917315	-0.12451	UNCHANGED
SaSA53_0798	Cluster0625	64	40	453.399	0.438202	0.358325	1.16074	2;3;4;5	4	SA53_32	SA53_22	lepA Elongation factor 4 825265:827097 forward MW:68137	9917.81	6769.16	10161.8	8949.6	1892.25	0.211434	3.9518	431	3	8347.48	12545.3	10271.7	10388.2	2101.34	0.202282	4.01654	358	3			1.16074	0.215049	UNCHANGED
SaSA53_0806	Cluster0629	4	4	38.7399	0.250049	0.601976	1.14257	5	1	SA53_22	SA53_32	SaSA53_0806 hypothetical protein 836394:837176 reverse MW:28695	6664.35	6145.94	6259.01	6356.43	272.589	0.0428839	3.80321	525	3	4545.78	6491.94	5652.09	5563.27	976.118	0.175458	3.74533	530	3			0.875219	-0.192284	UNCHANGED
SaSA53_0807	Cluster0630	50	25	446.196	0.670581	0.173549	1.07104	1;2;3;4;5	5	SA53_32	SA53_22	SaSA53_0807 Multidrug ABC transporter ATP-binding protein 837188:837886 reverse MW:26302	11086.6	19388.8	17293.3	15922.9	4317.41	0.271145	4.20202	286	3	14978.4	16073.6	20109.9	17054	2702.58	0.158472	4.23183	225	3			1.07104	0.0990059	UNCHANGED
SaSA53_0808	Cluster0631	30	18	280.294	0.248167	0.605255	1.28586	1;2;3;4;5	5	SA53_32	SA53_22	SaSA53_0808 GntR family transcriptional regulator 837887:838255 reverse MW:13988	19513.2	14642.7	27689.4	20615.1	6592.78	0.319803	4.31419	212	3	22348.6	30568.9	26606.8	26508.1	4111.06	0.155087	4.42338	136	3			1.28586	0.362731	UNCHANGED
SaSA53_0810	Cluster0633	32	19	236.409	0.068354	1.16524	1.27765	1;3;4;5	4	SA53_32	SA53_22	pfkA ATP-dependent 6-phosphofructokinase 841585:842607 forward MW:35942	47732.5	39586.6	38908	42075.7	4910.66	0.11671	4.62403	70	3	50635.5	48805.7	61832.6	53757.9	7052.46	0.131189	4.73044	51	3			1.27765	0.353488	UNCHANGED
SaSA53_0811	Cluster0634	106	60	1000.67	0.00700597	2.15453	2.48231	1;2;3;4;5	5	SA53_32	SA53_22	SaSA53_0811 Pyruvate kinase 842656:844158 forward MW:54123	21353.4	17347.9	24689	21130.1	3675.68	0.173955	4.3249	204	3	39781.9	65404.2	52168.3	52451.5	12813.5	0.244293	4.71976	54	3	x	x	2.48231	1.31168	UP
SaSA53_0812	Cluster0635	13	8	96.3793	0.277463	0.556795	1.17573	3;5	2	SA53_22	SA53_32	lepB Signal peptidase I 844324:844881 forward MW:21565	2946.58	2276.76	2276.43	2499.92	386.815	0.154731	3.39793	763	3	1763.74	2140.82	2474.26	2126.28	355.486	0.167187	3.32762	766	3			0.850536	-0.233555	UNCHANGED
SaSA53_0813	Cluster0636	91	48	742.794	0.137113	0.86292	4.27008	1;2;3;4;5	5	SA53_22	SA53_32	glmS Glutamine--fructose-6-phosphate aminotransferase [isomerizing] 845150:846964 forward MW:65664	40149.4	112529	14027.5	55568.8	51029.1	0.918305	4.74483	42	3	10984.6	13131.9	14924.1	13013.5	1972.46	0.15157	4.1144	301	3		x	0.234188	-2.09426	DOWN
SaSA53_0815	Cluster0638	5	2	26.8918	0.0249722	1.60254	3.06089	5	1	SA53_32	SA53_22	SaSA53_0815 Amino acid ABC transporter permease 847591:848232 forward MW:24116	312.938	200.542	581.624	365.035	195.81	0.536415	2.56233	993	3	935.24	1460.12	956.633	1117.33	297.055	0.265862	3.04818	876	3	x	x	3.06089	1.61395	UP
SaSA53_0816	Cluster0639	10	3	58.2014	0.233633	0.631466	2.28355	2;4	2	SA53_22	SA53_32	SaSA53_0816 Amino acid ABC transporter ATPase 848242:848871 forward MW:23255	2737.19	5267.8	1157.47	3054.15	2073.41	0.678883	3.48489	719	3	1604.3	794.152	1613.92	1337.46	470.54	0.351817	3.12628	853	3		x	0.437914	-1.19128	DOWN
SaSA53_0817	Cluster0640	25	13	150.099	0.811305	0.0908159	1.14203	2;3;5	3	SA53_22	SA53_32	SaSA53_0817 Glutamine ABC transporter substrate-binding protein 848933:849718 forward MW:29954	4529.85	6292.05	2524.17	4448.69	1885.25	0.423777	3.64823	622	3	3676.66	3564.97	4444.65	3895.43	478.91	0.122942	3.59056	626	3			0.875635	-0.191598	UNCHANGED
SaSA53_0820	Cluster0641	3	2	16.4114	0.0111062	1.95444	1.72177	2;3	2	SA53_22	SA53_32	rpsT 30S ribosomal protein S20 851002:851235 reverse MW:8330	1648.39	1519.69	1304.61	1490.9	173.689	0.116499	3.17345	855	3	748.049	803.21	1046.48	865.912	158.788	0.183377	2.93747	914	3	x		0.580799	-0.783888	UNCHANGED
SaSA53_0821	Cluster0642	19	10	122.053	0.194609	0.710837	2.36756	3;5	2	SA53_32	SA53_22	SaSA53_0821 Pantothenate kinase 851304:852224 reverse MW:36093	2739.83	2560.54	2834.9	2711.76	139.319	0.0513761	3.43325	746	3	2304.84	10227.7	6728.24	6420.26	3970.39	0.618416	3.80755	483	3		x	2.36756	1.2434	UP
SaSA53_0822	Cluster0643	16	7	130.441	0.733074	0.134852	1.03993	4;5	2	SA53_32	SA53_22	SaSA53_0822 hypothetical protein 852330:852920 forward MW:21728	1448.95	3425.98	2235.32	2370.08	995.379	0.419976	3.37476	777	3	2670.57	2120.87	2602.76	2464.73	299.719	0.121603	3.39177	727	3			1.03993	0.0564933	UNCHANGED
SaSA53_0827	Cluster0645	63	33	558.733	0.0600836	1.22124	1.94684	1;2;3;4;5	5	SA53_32	SA53_22	noxE NADH oxidase 857159:858529 forward MW:49867	41495.2	17182.9	36104.5	31594.2	12768.3	0.404134	4.49961	116	3	54949.8	61243.9	68332.5	61508.7	6695.26	0.108851	4.78894	38	3			1.94684	0.961133	UNCHANGED
SaSA53_0828	Cluster1608	37	25	356.089	0.0535642	1.27113	2.09255	1;2;3;4;5	5	SA53_22	SA53_32	ldh L-lactate dehydrogenase 858651:859640 reverse MW:35418	204778	193462	117256	171832	47601.8	0.277025	5.2351	2	3	78295.7	54111.6	113940	82115.8	30096.6	0.366514	4.91443	19	3		x	0.477885	-1.06527	DOWN
SaSA53_0829	Cluster0005	103	54	783.404	0.228473	0.641166	1.46215	2;3;4;5	4	SA53_22	SA53_32	gyrA DNA gyrase subunit A 859878:862337 forward MW:91738	17375.3	24036.9	11624.1	17678.8	6211.97	0.35138	4.24745	253	3	9738.93	11122.5	15411.4	12090.9	2957.61	0.244614	4.08246	319	3			0.683924	-0.548092	UNCHANGED
SaSA53_0830	Cluster0646	23	15	152.029	0.501146	0.300036	1.2606	2;3;4	3	SA53_22	SA53_32	SaSA53_0830 Sortase 862344:863087 forward MW:27506	5140.35	10964.8	8846.63	8317.25	2948.08	0.354454	3.91998	455	3	8129.85	4389.42	7274.29	6597.85	1959.81	0.297038	3.8194	473	3			0.793274	-0.334109	UNCHANGED
SaSA53_0831	Cluster0647	9	5	53.8968	0.115751	0.936474	1.45444	3;5	2	SA53_22	SA53_32	SaSA53_0831 Glyoxalase 863103:863516 forward MW:16341	1466.37	1859.01	1066.53	1463.97	396.248	0.270667	3.16553	860	3	864.308	1084.5	1070.84	1006.55	123.372	0.12257	3.00283	894	3			0.687548	-0.540468	UNCHANGED
SaSA53_0832	Cluster0648	43	25	357.265	0.518436	0.285304	1.11231	3;4;5	3	SA53_32	SA53_22	SaSA53_0832 hypothetical protein 863669:864631 forward MW:34957	9787.75	5162.09	9203.49	8051.11	2518.96	0.312871	3.90586	463	3	9164.56	8664.5	9037.03	8955.37	259.843	0.0290154	3.95208	399	3			1.11231	0.153564	UNCHANGED
SaSA53_0833	Cluster0649	2	2	8.5927	0.77282	0.111922	1.22512	5	1	SA53_22	SA53_32	SaSA53_0833 Sodium:proton antiporter 864695:865678 reverse MW:35836	683.729	116.497	494.468	431.565	288.8	0.669194	2.63505	980	3	600.754	83.3274	372.707	352.263	259.318	0.73615	2.54687	987	3			0.816245	-0.292925	UNCHANGED
SaSA53_0834	Cluster0650	78	39	738.491	0.682544	0.16587	1.04605	1;2;3;4;5	5	SA53_32	SA53_22	guaA GMP synthase [glutamine-hydrolyzing] 865948:867510 reverse MW:57586	20853.6	31473.3	21883.4	24736.8	5856.65	0.236759	4.39334	166	3	24491.3	28226	24910.5	25875.9	2045.96	0.079068	4.4129	139	3			1.04605	0.0649533	UNCHANGED
SaSA53_0835	Cluster0651	14	7	78.744	0.865991	0.0624868	1.01997	3;4	2	SA53_32	SA53_22	SaSA53_0835 GntR family transcriptional regulator 867723:868421 forward MW:26557	4541.78	5166.85	3377.09	4361.91	908.336	0.208243	3.63968	630	3	3713.68	4945.55	4687.75	4449	649.714	0.146036	3.64826	594	3			1.01997	0.0285197	UNCHANGED
SaSA53_0836	Cluster0652	49	30	380.251	0.425872	0.370721	1.15279	3;4;5	3	SA53_22	SA53_32	trmFO Methylenetetrahydrofolate--tRNA-(uracil-5-)- methyltransferase TrmFO 868535:869869 forward MW:49501	31488.6	41596.8	29743.3	34276.2	6399.54	0.186705	4.53499	100	3	30551.5	35772.8	22875.6	29733.3	6487.4	0.218186	4.47324	122	3			0.867461	-0.205129	UNCHANGED
SaSA53_0837	Cluster0653	11	3	57.6558	0.00743106	2.12895	3.05734	2	1	SA53_22	SA53_32	SaSA53_0837 GNAT family acetyltransferase 869947:870690 forward MW:29740	352.85	387.579	273.532	337.987	58.4582	0.17296	2.5289	997	3	106.574	150.739	74.3353	110.549	38.3568	0.346965	2.04356	1031	3	x	x	0.327082	-1.61228	DOWN
SaSA53_0838	Cluster0654	37	21	253.102	0.160365	0.794891	1.33021	2;3;4;5	4	SA53_32	SA53_22	SaSA53_0838 Lipoprotein 870823:871671 forward MW:31270	17608.4	14058.7	22097.9	17921.6	4028.74	0.224797	4.25338	248	3	19789.7	28641.8	23087	23839.5	4473.78	0.187663	4.3773	155	3			1.33021	0.411651	UNCHANGED
SaSA53_0841	Cluster1474	12	7	62.2316	0.152216	0.81754	1.8176	3	1	SA53_22	SA53_32	SaSA53_0841 ABC transporter ATP-binding protein 873338:874090 forward MW:28354	6916.95	8344.97	4423.48	6561.8	1984.72	0.302466	3.81702	517	3	5657.73	1822.06	3350.64	3610.14	1930.96	0.53487	3.55752	645	3			0.550175	-0.862037	UNCHANGED
SaSA53_0843	Cluster1475	9	3	49.1092	0.0214218	1.66914	1.64401	4;5	2	SA53_22	SA53_32	SaSA53_0843 PhoB family transcriptional regulator 876157:876825 forward MW:25317	266.215	338.446	406.506	337.056	70.1555	0.208142	2.5277	998	3	185.316	214.055	215.69	205.02	17.0841	0.0833289	2.3118	1012	3	x		0.608269	-0.71722	UNCHANGED
SaSA53_0844	Cluster1476	7	1	43.2139	0.347746	0.458738	1.71077	3	1	SA53_32	SA53_22	SaSA53_0844 Histidine kinase 876822:877760 forward MW:36610	119.221	118.04	410.129	215.797	168.298	0.779892	2.33404	1013	3	657.181	240.869	209.486	369.179	249.91	0.676935	2.56724	983	3			1.71077	0.774647	UNCHANGED
SaSA53_0845	Cluster0656	6	2	37.3094	0.254524	0.594271	1.25624	3	1	SA53_32	SA53_22	xerS Histidine kinase 877803:878873 reverse MW:41302	1367.14	793.845	1383.85	1181.61	335.921	0.28429	3.07248	885	3	1429.03	1364.76	1659.4	1484.4	154.931	0.104373	3.17155	840	3			1.25624	0.329117	UNCHANGED
SaSA53_0846	Cluster0008	10	4	55.8085	0.887646	0.05176	1.04518	2	1	SA53_22	SA53_32	SaSA53_0846 ABC transporter substrate-binding protein 879355:880416 forward MW:39344	3765.74	4764.41	6293.97	4941.37	1273.37	0.257696	3.69385	601	3	4526.72	4831.03	4825.53	4727.76	174.129	0.0368312	3.67466	577	3			0.956771	-0.0637543	UNCHANGED
SaSA53_0848	Cluster0658	4	3	25.8722	0.589986	0.229158	1.12185	4	1	SA53_22	SA53_32	SaSA53_0848 DNA-binding protein 881212:881898 reverse MW:25718	409.226	472.484	618.532	500.08	107.347	0.21466	2.69904	969	3	482.12	286.146	569.02	445.762	144.899	0.32506	2.6491	974	3			0.891382	-0.165885	UNCHANGED
SaSA53_0849	Cluster0659	82	45	605.984	0.150969	0.821113	3.25346	1;2;3;4;5	5	SA53_22	SA53_32	ffh Signal recognition particle protein 881965:883530 reverse MW:57796	27869	68262.2	11284.4	35805.2	29306.2	0.818491	4.55395	93	3	10944.2	9379.62	12691.9	11005.3	1657	0.150565	4.0416	347	3		x	0.307365	-1.70197	DOWN
SaSA53_0850	Cluster0660	24	12	139.66	0.34578	0.4612	1.11297	2;3;4;5	4	SA53_22	SA53_32	SaSA53_0850 hypothetical protein 883548:883880 reverse MW:13079	2397.9	2911.76	2795.96	2701.87	269.54	0.0997605	3.43166	747	3	2808.78	2090.75	2383.34	2427.62	361.057	0.148729	3.38518	732	3			0.898497	-0.154415	UNCHANGED
SaSA53_0851	Cluster0661	6	3	29.4222	0.156168	0.806409	1.60147	2;3	2	SA53_32	SA53_22	SaSA53_0851 Histidine kinase 883969:885282 reverse MW:49665	577.631	1349.07	755.933	894.212	403.882	0.451663	2.95144	921	3	1059.84	1433.25	1803.07	1432.06	371.619	0.2595	3.15596	844	3			1.60147	0.679399	UNCHANGED
SaSA53_0852	Cluster0662	22	11	166.089	0.0785053	1.1051	1.69719	1;2;3;4;5	5	SA53_22	SA53_32	ciaR DNA-binding response regulator CiaR 885266:885946 reverse MW:25852	38790.1	56530.6	31167.8	42162.9	13013.4	0.308647	4.62493	69	3	27667.2	18705.1	28155.8	24842.7	5320.91	0.214184	4.3952	147	3			0.589209	-0.76315	UNCHANGED
SaSA53_0853	Cluster0663	86	50	652.6	0.145337	0.837623	2.35061	2;4;5	3	SA53_22	SA53_32	pepN Aminopeptidase N 886108:888657 reverse MW:97287	23153.8	40888	10533.1	24858.3	15249	0.613439	4.39547	165	3	10261.2	10377	11087.6	10575.3	447.479	0.0423137	4.02429	353	3		x	0.425422	-1.23303	DOWN
SaSA53_0854	Cluster0664	45	25	366.09	0.25664	0.590676	1.24591	2;3;4;5	4	SA53_22	SA53_32	SaSA53_0854 Phosphate-specific transport system accessory protein PhoU 888803:889456 reverse MW:24809	17201.8	12414.9	13796.7	14471.1	2463.68	0.170248	4.1605	321	3	14250.2	8650.41	11944	11614.9	2814.39	0.242308	4.06502	330	3			0.802626	-0.3172	UNCHANGED
SaSA53_0855	Cluster0665	45	20	342.982	0.0377781	1.42276	3.03948	2;3;4;5	4	SA53_22	SA53_32	SaSA53_0855 Phosphate import ATP-binding protein PstB 1 889490:890248 reverse MW:28054	7375.86	11208.5	3800.86	7461.73	3704.55	0.496474	3.87284	482	3	2711.17	1893.1	2760.53	2454.93	487.189	0.198453	3.39004	730	3	x	x	0.329003	-1.60383	DOWN
SaSA53_0856	Cluster0666	41	19	286.591	0.10593	0.974982	1.41313	2;3;4	3	SA53_32	SA53_22	SaSA53_0856 Phosphate import ATP-binding protein PstB 2 890260:891063 reverse MW:30475	10256.3	6320.84	9670.09	8749.08	2123.25	0.242682	3.94196	438	3	11393	14478.8	11218.9	12363.6	1833.94	0.148334	4.09214	309	3			1.41313	0.498894	UNCHANGED
SaSA53_0857	Cluster0667	6	4	30.889	0.0390581	1.40829	2.08838	2;3	2	SA53_22	SA53_32	SaSA53_0857 Phosphate ABC transporter, permease protein PstA 891075:891962 reverse MW:31569	1981.36	3282.63	1731.76	2331.92	832.746	0.357108	3.36771	780	3	930.709	1431.82	987.317	1116.62	274.438	0.245777	3.0479	877	3	x	x	0.47884	-1.06238	DOWN
SaSA53_0858	Cluster0668	5	3	33.2075	0.885535	0.0527942	1.00736	5	1	SA53_22	SA53_32	pstC Phosphate ABC transporter, permease protein PstC 891952:892869 reverse MW:32815	4847.24	2466.13	3294.03	3535.8	1208.83	0.341883	3.54849	680	3	3313.46	3559.82	3656.63	3509.97	176.936	0.0504094	3.5453	650	3			0.992694	-0.0105789	UNCHANGED
SaSA53_0859	Cluster0669	26	15	176.463	0.686463	0.163383	1.05977	2;3;4;5	4	SA53_32	SA53_22	SaSA53_0859 Phosphate-binding protein PstS 1 892915:893775 reverse MW:30661	3005.03	2802.14	5012.21	3606.46	1221.64	0.338736	3.55708	674	3	3404.15	3627.86	4434	3822	541.679	0.141727	3.58229	631	3			1.05977	0.0837451	UNCHANGED
SaSA53_0861	Cluster0670	4	1	19.0758	0.656913	0.182492	1.10096	4	1	SA53_22	SA53_32	SaSA53_0861 Myo-inositol-1(Or 4)-monophosphatase 895337:896101 reverse MW:28565	62.8497	20.6419	166.145	83.2122	74.8583	0.899607	1.92019	1034	3	169.485	3.73883	53.5216	75.5817	85.0465	1.12523	1.87842	1036	3			0.9083	-0.138759	UNCHANGED
SaSA53_0862	Cluster0671	3	1	24.1869	0.0540227	1.26742	1.54207	4;5	2	SA53_22	SA53_32	SaSA53_0862 hypothetical protein 896091:896372 reverse MW:10785	2433.15	2773.4	2122.67	2443.07	325.48	0.133226	3.38794	769	3	1919.48	1171.01	1662.36	1584.28	380.294	0.240042	3.19983	826	3			0.648479	-0.624869	UNCHANGED
SaSA53_0863	Cluster0672	5	1	21.3296	0.450832	0.345985	1.1456	2	1	SA53_32	SA53_22	SaSA53_0863 Regulatory protein Spx 896365:896778 reverse MW:15846	1887.48	3019.55	1548.74	2151.92	770.241	0.357931	3.33283	800	3	2177.88	2630.59	2587.23	2465.23	249.795	0.101327	3.39186	726	3			1.1456	0.196098	UNCHANGED
SaSA53_0864	Cluster0673	44	19	303.154	0.651601	0.186018	1.11386	2;3;4;5	4	SA53_22	SA53_32	SaSA53_0864 Riboflavin biosynthesis protein 896821:897753 reverse MW:35449	13637.8	17157.4	9904.43	13566.5	3627.01	0.26735	4.13247	334	3	17564.2	6770.29	12204.9	12179.8	5396.98	0.44311	4.08564	315	3			0.89778	-0.155567	UNCHANGED
SaSA53_0865	Cluster0674	34	24	205.145	0.102632	0.988718	1.40029	2;3;4;5	4	SA53_32	SA53_22	truB tRNA pseudouridine synthase B 897766:898650 reverse MW:32919	3330.09	4754.99	3391.95	3825.67	805.404	0.210526	3.58271	662	3	5199.97	4406.79	6464.38	5357.05	1037.75	0.193717	3.72893	540	3			1.40029	0.485724	UNCHANGED
SaSA53_0867	Cluster1477	14	6	71.8972	0.0295585	1.52932	2.98465	2;4	2	SA53_32	SA53_22	SaSA53_0867 hypothetical protein 899186:900241 reverse MW:40993	558.521	814.943	1516.09	963.186	495.7	0.514646	2.98371	914	3	3236.33	3470.73	1917.26	2874.77	837.472	0.291317	3.4586	698	3	x	x	2.98465	1.57756	UP
SaSA53_0868	Cluster0675	21	10	132.591	0.743433	0.128758	1.12357	3;4;5	3	SA53_22	SA53_32	SaSA53_0868 Type I restriction endonuclease subunit S 900275:900865 reverse MW:22476	7260.52	3700.42	6904.68	5955.21	1960.79	0.329257	3.7749	544	3	5477.42	4220.39	6203.01	5300.27	1003.11	0.189256	3.7243	541	3			0.890023	-0.168086	UNCHANGED
SaSA53_0872	Cluster0678	80	41	493.723	0.308717	0.51044	2.44345	2;3;4;5	4	SA53_22	SA53_32	topA DNA topoisomerase 1 905435:907555 reverse MW:80329	11668.7	30648.6	4825.56	15714.3	13378.4	0.851354	4.1963	293	3	5145.75	6947.19	7200.66	6431.2	1120.42	0.174217	3.80829	481	3		x	0.409258	-1.28892	DOWN
SaSA53_0873	Cluster0679	4	1	19.3776	0.137174	0.862727	1.55637	3	1	SA53_32	SA53_22	SaSA53_0873 DNA polymerase sliding clamp subunit 907650:908492 reverse MW:31271	478.749	382.375	572.77	477.965	95.2002	0.199178	2.6794	973	3	488.302	907.255	836.118	743.892	224.187	0.30137	2.87151	933	3			1.55637	0.638188	UNCHANGED
SaSA53_0874	Cluster0680	56	30	473.629	0.289698	0.538054	1.36599	2;3;5	3	SA53_32	SA53_22	SaSA53_0874 Ferrichrome ABC transporter substrate-binding protein 908630:909658 reverse MW:37636	44464.5	17751.8	43627.4	35281.2	15186.7	0.430446	4.54754	96	3	40929.4	55722.9	47929.5	48194	7400.34	0.153553	4.68299	64	3			1.36599	0.449951	UNCHANGED
SaSA53_0875	Cluster0681	8	4	36.6294	0.711839	0.147618	1.06907	2	1	SA53_32	SA53_22	SaSA53_0875 Iron ABC transporter ATP-binding protein 909720:910481 reverse MW:28479	7079.43	9084.3	5175.95	7113.23	1954.39	0.274755	3.85207	493	3	7213.36	6278.65	9321.7	7604.57	1558.79	0.204981	3.88107	436	3			1.06907	0.0963626	UNCHANGED
SaSA53_0878	Cluster0684	3	2	18.8045	0.828954	0.0814695	1.14914	3	1	SA53_22	SA53_32	SaSA53_0878 Galactoside O-acetyltransferase 912650:913198 reverse MW:20101	2256.67	954.21	2353.33	1854.74	781.376	0.421287	3.26828	828	3	1355.87	1886.83	1599.35	1614.02	265.784	0.164673	3.20791	819	3			0.870212	-0.200561	UNCHANGED
SaSA53_0879	Cluster0685	4	2	18.6328	0.298768	0.524666	1.08439	4	1	SA53_22	SA53_32	rnhB Ribonuclease HII 913219:913980 reverse MW:28215	1089.18	1297.13	1113.66	1166.66	113.654	0.0974182	3.06694	887	3	1000.42	1136.1	1091.09	1075.87	69.1096	0.0642361	3.03176	883	3			0.922179	-0.116882	UNCHANGED
SaSA53_0880	Cluster0686	37	18	226.19	0.282927	0.548325	1.36942	2;5	2	SA53_32	SA53_22	rbgA Ribosome biogenesis GTPase A 913967:914818 reverse MW:32353	166791	62311.3	161327	130143	58807.5	0.451868	5.11442	8	3	165089	191908	177665	178221	13417.8	0.0752875	5.25096	3	3			1.36942	0.453568	UNCHANGED
SaSA53_0882	Cluster0688	14	4	101.032	0.200361	0.698187	1.40725	4;5	2	SA53_32	SA53_22	cstA Carbon starvation protein CstA 915868:917352 reverse MW:54549	2285.02	1609.15	2479.14	2124.44	456.682	0.214966	3.32724	806	3	2264.94	4009.97	2693.92	2989.61	909.317	0.304159	3.47561	683	3			1.40725	0.492876	UNCHANGED
SaSA53_0883	Cluster0689	13	8	82.2578	0.129202	0.888732	1.43742	2;3;4	3	SA53_22	SA53_32	SaSA53_0883 LytR family transcriptional regulator 917508:918242 reverse MW:27853	4728.33	3398.41	2598.23	3574.99	1075.97	0.300971	3.55328	678	3	2369.44	2532.55	2559.25	2487.08	102.748	0.0413126	3.39569	722	3			0.695689	-0.523486	UNCHANGED
SaSA53_0890;SaSA53_0889	Cluster1721	7	3	90.0674	0.0085301	2.06905	2.00614	2;3;5	3	SA53_32	SA53_22	SaSA53_0890 ESAT-6-like protein 922948:923238 reverse MW:10589	32641.6	41448.1	30950.2	35013.3	5636.49	0.160982	4.54423	98	3	70978.1	56544.9	83201.3	70241.4	13343.5	0.189966	4.84659	28	3	x	x	2.00614	1.00442	UP
SaSA53_0891	Cluster0693	6	2	32.0583	0.0676287	1.16987	4.84142	4	1	SA53_32	SA53_22	SaSA53_0891 hypothetical protein 923355:924137 reverse MW:29273	29.6658	14.28	432.361	158.769	237.063	1.49313	2.20077	1022	3	815.888	878.297	611.82	768.668	139.373	0.181317	2.88574	929	3		x	4.84142	2.27543	UP
SaSA53_0892	Cluster0694	2	2	10.546	0.475716	0.322653	1.20805	5	1	SA53_22	SA53_32	SaSA53_0892 hypothetical protein 924134:924457 reverse MW:12440	31883.2	22233.7	24558.4	26225.1	5035.99	0.19203	4.41872	151	3	23744.1	10096.2	31285.6	21708.6	10740.4	0.494751	4.33663	172	3			0.827781	-0.27268	UNCHANGED
SaSA53_0896	Cluster0698	6	2	43.5073	0.0227634	1.64276	2.88654	2	1	SA53_32	SA53_22	pyrC Dihydroorotase 930040:931332 reverse MW:46290	263.544	683.878	296.814	414.745	233.669	0.563403	2.61778	985	3	961.956	1269.61	1359.97	1197.18	208.658	0.174292	3.07816	866	3	x	x	2.88654	1.52934	UP
SaSA53_0897	Cluster0699	5	1	30.4666	0.15688	0.804433	2.05861	5	1	SA53_32	SA53_22	pyrE Orotate phosphoribosyltransferase 931344:931973 reverse MW:23112	143.087	889.437	177.048	403.191	421.444	1.04527	2.60551	987	3	913.839	1006.02	570.176	830.01	229.694	0.276737	2.91908	919	3		x	2.05861	1.04167	UP
SaSA53_0900	Cluster0701	73	44	573.511	0.277038	0.557461	1.21353	2;3;4;5	4	SA53_22	SA53_32	SaSA53_0900 Heme ABC transporter ATP-binding protein 933917:935458 reverse MW:58264	18524.2	15036.1	14046.7	15869	2352.11	0.14822	4.20055	288	3	14858	9694.05	14678	13076.7	2930.83	0.224126	4.1165	295	3			0.824039	-0.279215	UNCHANGED
SaSA53_0901	Cluster0702	2	1	12.6704	0.874034	0.0584715	1.01583	3	1	SA53_32	SA53_22	SaSA53_0901 Ribonucleoside-triphosphate reductase 935589:935927 reverse MW:13180	3554.57	3142.83	3249.91	3315.77	213.624	0.0644267	3.52058	690	3	2768.91	5017.86	2318.02	3368.26	1446.27	0.429382	3.52741	661	3			1.01583	0.0226611	UNCHANGED
SaSA53_0902	Cluster0703	6	2	32.7457	0.110252	0.957613	3.39634	3	1	SA53_22	SA53_32	asd Aspartate-semialdehyde dehydrogenase 936097:937173 reverse MW:39433	854.379	1532.53	290.853	892.586	621.717	0.696535	2.95065	922	3	300.913	199.381	288.13	262.808	55.3	0.21042	2.41964	1000	3		x	0.294434	-1.76398	DOWN
SaSA53_0904	Cluster0705	26	14	167.515	0.696175	0.157282	1.04413	2;4	2	SA53_22	SA53_32	SaSA53_0904 hypothetical protein 938586:940181 reverse MW:61274	3686.45	3406.36	3707.43	3600.08	168.096	0.0466922	3.55631	675	3	2560.84	5002.81	2780.14	3447.93	1351.02	0.391835	3.53756	654	3			0.957738	-0.0622977	UNCHANGED
SaSA53_0907	Cluster0706	46	24	369.436	0.877186	0.0569085	1.05395	4;5	2	SA53_22	SA53_32	fhs Formate--tetrahydrofolate ligase 941552:943222 reverse MW:60000	35627.1	20867.9	32448.2	29647.7	7767.91	0.262007	4.47199	126	3	29228.3	26719.8	28442.4	28130.2	1283.07	0.0456118	4.44917	130	3			0.948815	-0.0758018	UNCHANGED
SaSA53_0908	Cluster0707	29	13	160.712	0.18086	0.742657	1.70198	2;3	2	SA53_22	SA53_32	lplA Lipoate--protein ligase 943311:944318 reverse MW:38089	4620.9	3402.36	3555.06	3859.44	663.848	0.172006	3.58652	657	3	3254.93	912.754	2635.17	2267.62	1213.58	0.535177	3.35557	750	3			0.587551	-0.767214	UNCHANGED
SaSA53_0909	Cluster0708	4	2	19.6098	0.202754	0.69303	7.36841	5	1	SA53_22	SA53_32	SaSA53_0909 Deacetylase SIR2 944345:945223 reverse MW:34109	433.947	1673	69.6022	725.517	840.524	1.15852	2.86065	941	3	59.5156	207.511	28.3631	98.4632	95.714	0.972079	1.99327	1033	3		x	0.135715	-2.88135	DOWN
SaSA53_0910	Cluster1479	5	2	28.0602	0.00848465	2.07137	24.3138	2	1	SA53_22	SA53_32	SaSA53_0910 Appr-1-p processing protein 945192:946010 reverse MW:31451	14858.6	25038	9709.5	16535.4	7800.61	0.471753	4.21841	275	3	442.714	138.703	1458.83	680.081	691.331	1.01654	2.83256	937	3	x	x	0.0411289	-4.6037	DOWN
SaSA53_0911	Cluster0709	4	2	41.0646	0.823872	0.0841404	1.24041	2;5	2	SA53_22	SA53_32	SaSA53_0911 Glycine cleavage system protein H 946003:946335 reverse MW:12151	17716.6	5056.08	15613.5	12795.4	6784.45	0.530225	4.10705	345	3	7990.79	12967.7	9988.02	10315.5	2504.57	0.242797	4.01349	359	3			0.806188	-0.310812	UNCHANGED
SaSA53_0914	Cluster0711	5	2	32.7668	0.299866	0.523072	1.44817	5	1	SA53_22	SA53_32	SaSA53_0914 Lipoate-protein ligase A 948538:949374 reverse MW:31599	933.067	1620.62	705.715	1086.47	476.353	0.438442	3.03602	900	3	616.384	708.369	925.944	750.232	158.969	0.211894	2.8752	931	3			0.690524	-0.534236	UNCHANGED
SaSA53_0915	Cluster0712	3	1	14.1863	0.687221	0.162904	1.03912	2	1	SA53_32	SA53_22	coaB Phosphopantothenate--cysteine ligase 949513:950214 forward MW:26440	729.648	943.797	676.127	783.19	141.64	0.18085	2.89387	934	3	754.861	817.615	869.013	813.83	57.1702	0.0702483	2.91053	922	3			1.03912	0.0553645	UNCHANGED
SaSA53_0916	Cluster0713	5	4	31.6815	0.0593453	1.22661	1.5744	5	1	SA53_32	SA53_22	dfp phosphopantothenoylcysteine decarboxylase 950207:950749 forward MW:19591	24826.1	40330.8	42401	35852.6	9605.21	0.267908	4.55452	92	3	60576.4	49370.1	59392.6	56446.4	6156.73	0.109072	4.75164	47	3			1.5744	0.654802	UNCHANGED
SaSA53_0918	Cluster0715	109	60	925.055	0.186462	0.729409	1.43634	2;3;4;5	4	SA53_22	SA53_32	pgmA Phosphoglucomutase 951477:953195 forward MW:63227	31333.3	31353.2	18421.6	27036.1	7460.35	0.275941	4.43194	141	3	14638.4	22853.6	18976.5	18822.8	4109.76	0.218339	4.27468	205	3			0.696212	-0.522402	UNCHANGED
SaSA53_0923	Cluster1480	26	17	157.121	0.857719	0.066655	1.12228	2;3;4;5	4	SA53_22	SA53_32	SaSA53_0923 hypothetical protein 957291:958127 reverse MW:32312	4201.57	8143.24	3464.8	5269.87	2515.53	0.477342	3.7218	574	3	4273.13	4332.12	5481.82	4695.69	681.448	0.145122	3.6717	579	3			0.891044	-0.166431	UNCHANGED
SaSA53_0924	Cluster0718	62	39	542.153	0.244846	0.611106	1.58602	1;2;3;4;5	5	SA53_22	SA53_32	glyA Serine hydroxymethyltransferase 958132:959388 reverse MW:45917	19100	32806.7	12913.2	21606.6	10180.9	0.471192	4.33459	198	3	15615.9	10695	14558.5	13623.2	2590.38	0.190145	4.13428	287	3			0.630508	-0.665413	UNCHANGED
SaSA53_0925	Cluster0719	6	4	37.0499	0.0879352	1.05584	1.58696	4	1	SA53_32	SA53_22	SaSA53_0925 tRNA threonylcarbamoyl adenosine modification protein 959480:960076 reverse MW:21892	839.936	794.206	828.59	820.911	23.8127	0.0290077	2.9143	931	3	1425.67	867.485	1615.1	1302.75	388.671	0.298345	3.11486	856	3			1.58696	0.666267	UNCHANGED
SaSA53_0927	Cluster0721	57	34	475.633	0.275484	0.559903	2.08302	2;3;5	3	SA53_22	SA53_32	prfA Peptide chain release factor 1 960899:961978 reverse MW:40633	8735.95	20569.4	4667.31	11324.2	8260.93	0.729494	4.05401	370	3	5022.59	4306.14	6980.54	5436.42	1384.4	0.254652	3.73531	535	3		x	0.480071	-1.05868	DOWN
SaSA53_0929	Cluster0723	6	4	52.7982	0.627333	0.202502	1.06667	3;4	2	SA53_32	SA53_22	SaSA53_0929 4-oxalocrotonate tautomerase 962720:962902 forward MW:6978	5478.5	3405.15	5017.35	4633.67	1088.62	0.234937	3.66592	617	3	4517.13	4860.59	5450.08	4942.6	471.854	0.0954668	3.69396	563	3			1.06667	0.0931156	UNCHANGED
SaSA53_0931	Cluster0725	24	14	191.432	0.0519769	1.28419	1.64636	2;3;4;5	4	SA53_32	SA53_22	SaSA53_0931 NADPH-dependent FMN reductase 964007:964609 forward MW:22325	2691.22	3069.49	4124.72	3295.14	742.911	0.225456	3.51787	692	3	6494.74	4162.88	5617.34	5424.99	1177.77	0.217101	3.7344	536	3			1.64636	0.719279	UNCHANGED
SaSA53_0932	Cluster1481	10	7	63.8521	0.00235187	2.62859	3.55493	2;4;5	3	SA53_32	SA53_22	SaSA53_0932 NADPH-dependent FMN reductase 964633:965691 forward MW:39687	636.383	705.627	1151.92	831.309	279.804	0.336583	2.91976	930	3	2936.25	3213.65	2715.83	2955.24	249.456	0.0844112	3.47059	690	3	x	x	3.55493	1.82982	UP
SaSA53_0935	Cluster0728	22	15	222.487	0.552588	0.257599	1.11762	1;2;3;5	4	SA53_22	SA53_32	xpt Xanthine phosphoribosyltransferase 967977:968558 reverse MW:20779	17150.1	10810	14213.5	14057.9	3172.95	0.225706	4.14792	329	3	10831.6	13673.8	13230	12578.4	1529.03	0.12156	4.09963	304	3			0.894762	-0.160424	UNCHANGED
SaSA53_0936	Cluster0729	42	20	333.812	0.0903557	1.04404	1.68609	2;3;4;5	4	SA53_32	SA53_22	guaC GMP reductase 968813:969796 reverse MW:36148	11661.7	5745.33	10111.7	9172.94	3067.9	0.334451	3.96251	426	3	13164.8	13860.8	19373.5	15466.4	3401.53	0.219931	4.18939	244	3			1.68609	0.75368	UNCHANGED
SaSA53_0940	Cluster1611	17	11	132.805	0.260884	0.583553	1.42078	3;4;5	3	SA53_22	SA53_32	SaSA53_0940 Oxidoreductase 974322:975083 reverse MW:27672	2266.83	4821.89	3774.17	3620.96	1284.4	0.354713	3.55882	672	3	2444.53	2977.86	2223.34	2548.58	387.869	0.15219	3.4063	717	3			0.70384	-0.506681	UNCHANGED
SaSA53_0943	Cluster0733	37	24	225.088	0.00937638	2.02796	1.39812	2;4;5	3	SA53_32	SA53_22	nadK NAD kinase 977039:977875 reverse MW:31322	9786.99	9827.63	8645.46	9420.02	671.103	0.0712422	3.97405	420	3	11877.1	13146	14487.8	13170.3	1305.54	0.0991277	4.1196	293	3	x		1.39812	0.483487	UNCHANGED
SaSA53_0944	Cluster0734	31	16	224.477	0.45647	0.340587	1.311	2;4;5	3	SA53_22	SA53_32	SaSA53_0944 GTP pyrophosphokinase 977850:978521 reverse MW:26226	25355.6	20787.1	10873.9	19005.5	7403.39	0.389538	4.27888	232	3	14670.4	14096.4	14724.1	14497	347.912	0.023999	4.16128	268	3			0.762775	-0.390671	UNCHANGED
SaSA53_0945	Cluster0735	28	15	199.135	0.319806	0.495113	1.24077	2;3;4;5	4	SA53_22	SA53_32	cyaA Adenylate cyclase 978631:979203 forward MW:22178	4725.97	6365.96	3637.98	4909.97	1373.27	0.279689	3.69108	602	3	3942.89	3619.15	4309.59	3957.21	345.44	0.0872939	3.59739	622	3			0.805953	-0.311232	UNCHANGED
SaSA53_0946	Cluster0736	34	12	248.641	0.584035	0.233561	1.23169	1;3;4;5	4	SA53_22	SA53_32	SaSA53_0946 Ribose-phosphate pyrophosphokinase 2 979379:980353 forward MW:35689	26015.9	32644.2	14062.7	24240.9	9417.06	0.388478	4.38455	174	3	19479.5	20167.8	19395.9	19681.1	423.578	0.0215221	4.29405	191	3			0.811895	-0.300635	UNCHANGED
SaSA53_0947	Cluster0737	7	3	47.8553	0.547719	0.261442	1.294	4	1	SA53_22	SA53_32	SaSA53_0947 Cysteine desulfurase 980357:981472 forward MW:40913	205.481	278.136	104.448	196.021	87.2295	0.445	2.2923	1018	3	156.118	59.6401	238.698	151.485	89.6187	0.591601	2.18037	1024	3			0.772799	-0.371834	UNCHANGED
SaSA53_0948	Cluster0738	10	4	74.7021	0.649128	0.18767	1.22237	1;4;5	3	SA53_22	SA53_32	SaSA53_0948 Hypothetical protein 981474:981821 forward MW:13404	11164.6	26778.2	13834.1	17259	8351.23	0.483877	4.23702	260	3	15173.1	11045.7	16139.2	14119.3	2705.29	0.191602	4.14981	280	3			0.818086	-0.289676	UNCHANGED
SaSA53_0949	Cluster0739	18	9	127.74	0.630303	0.20045	1.12057	3;4;5	3	SA53_22	SA53_32	rex Redox-sensing transcriptional repressor Rex 981976:982614 forward MW:23823	6746.93	7757.94	4514.18	6339.68	1659.78	0.261809	3.80207	526	3	6180.05	4695.16	6097.5	5657.57	834.494	0.1475	3.75263	528	3			0.892406	-0.164228	UNCHANGED
SaSA53_0953	Cluster1563	13	6	85.2578	0.973475	0.0116751	1.0042	2;5	2	SA53_32	SA53_22	SaSA53_0953 hypothetical protein 986111:986644 reverse MW:20800	1363.46	960.421	1197.83	1173.9	202.581	0.17257	3.06963	886	3	1405.83	1114.4	1016.27	1178.83	202.618	0.17188	3.07145	868	3			1.0042	0.0060453	UNCHANGED
SaSA53_0968	Cluster0745	27	14	161.061	0.266422	0.57443	1.25192	2;3;4;5	4	SA53_22	SA53_32	potD Spermidine/putrescine ABC transporter, spermidine/putrescine-binding protein 995595:996668 reverse MW:40666	4074.37	4408.62	2688.46	3723.82	912.091	0.244934	3.57099	667	3	2882.48	3198.88	2842.07	2974.48	195.384	0.0656869	3.47341	687	3			0.79877	-0.324148	UNCHANGED
SaSA53_0971	Cluster0748	27	10	170.446	0.326546	0.486056	1.39154	3;4;5	3	SA53_32	SA53_22	potA Spermidine/putrescine ABC transporter, ATP-binding protein PotA 998212:999366 reverse MW:43898	5881.68	1783.01	6361.04	4675.24	2516.19	0.538195	3.6698	613	3	6310.64	5774.01	7432.7	6505.78	846.39	0.130098	3.8133	479	3			1.39154	0.476682	UNCHANGED
SaSA53_0972	Cluster0749	16	8	106.863	0.0541964	1.26603	1.26717	2;4;5	3	SA53_22	SA53_32	murB UDP-N-acetylenolpyruvoylglucosamine reductase 999415:1000317 reverse MW:32978	6522.67	7862.95	6081.29	6822.3	927.853	0.136003	3.83393	504	3	5546.83	5631.55	4973.22	5383.87	358.145	0.0665218	3.73109	538	3			0.789157	-0.341615	UNCHANGED
SaSA53_0974	Cluster0751	2	1	21.3293	0.0634616	1.19749	3.35594	3	1	SA53_32	SA53_22	folB Dihydroneopterin aldolase 1000946:1001308 reverse MW:13729	431.896	1192.01	2792.11	1472	1204.76	0.81845	3.16791	859	3	6109.56	3395.41	5314.87	4939.95	1395.38	0.282468	3.69372	564	3		x	3.35594	1.74672	UP
SaSA53_0975	Cluster0752	19	12	117.472	0.00570697	2.24359	2.14152	2;4;5	3	SA53_32	SA53_22	folP Dihydropteroate synthase 1001310:1002113 reverse MW:29287	6819.3	4629.95	6829.16	6092.81	1266.88	0.20793	3.78482	539	3	11616.2	13144.9	14382.5	13047.9	1385.67	0.106199	4.11554	298	3	x	x	2.14152	1.09863	UP
SaSA53_0976	Cluster0753	6	2	61.1005	0.496955	0.303683	1.17655	5	1	SA53_22	SA53_32	folE GTP cyclohydrolase 1 1002117:1002680 reverse MW:21257	25165	13967.7	17260.9	18797.9	5754.7	0.306136	4.27411	234	3	17933	14833.4	15165	15977.1	1701.96	0.106525	4.2035	235	3			0.849943	-0.234561	UNCHANGED
SaSA53_0977	Cluster0754	21	6	130.706	0.0170565	1.76811	1.37203	2;4	2	SA53_32	SA53_22	folC Folylpolyglutamate synthase 1002699:1003961 reverse MW:47926	5858.2	5362.08	6464.94	5895.07	552.355	0.0936977	3.77049	548	3	7656.21	7536.76	9071.62	8088.2	853.761	0.105556	3.90785	422	3	x		1.37203	0.456309	UNCHANGED
SaSA53_0979	Cluster0756	14	10	75.6613	0.0410621	1.38656	1.84419	4;5	2	SA53_32	SA53_22	thrB Homoserine kinase 1004837:1005703 reverse MW:31586	3439.52	4827.98	7390.38	5219.29	2004.29	0.384015	3.71761	578	3	10034.9	9468.72	9372.42	9625.35	357.942	0.0371874	3.98342	382	3	x		1.84419	0.882985	UNCHANGED
SaSA53_0980	Cluster0757	22	10	125.754	0.247439	0.606532	2.79346	2;3	2	SA53_22	SA53_32	hom Homoserine dehydrogenase 1005705:1006988 reverse MW:47167	4393.66	13388.5	2087.05	6623.08	5971.47	0.901616	3.82106	514	3	2367.68	1594.64	3150.46	2370.93	777.916	0.328107	3.37492	739	3		x	0.35798	-1.48205	DOWN
SaSA53_0983	Cluster1723	15	10	78.8335	0.0574976	1.24035	2.27644	3;5	2	SA53_22	SA53_32	gabB Succinate-semialdehyde dehdyrogenase 1009767:1011128 reverse MW:49970	3123.64	1225.84	1560.94	1970.14	1012.91	0.514132	3.2945	817	3	861.664	866.259	868.416	865.446	3.44839	0.00398452	2.93724	916	3		x	0.439282	-1.18678	DOWN
SaSA53_0985	Cluster0759	31	13	255.922	0.354311	0.450616	1.29014	2;3;4	3	SA53_32	SA53_22	SaSA53_0985 hypothetical protein 1012317:1013003 reverse MW:25490	9984.93	3496.19	9189.85	7556.99	3539.15	0.468329	3.87835	477	3	9359.82	9978.06	9910.84	9749.58	339.203	0.0347916	3.98899	375	3			1.29014	0.367528	UNCHANGED
SaSA53_0994	Cluster0764	22	12	154.186	0.00244491	2.61174	1.72572	3;4;5	3	SA53_32	SA53_22	SaSA53_0994 GntR family transcriptional regulator 1018790:1019431 reverse MW:23756	5571.59	4981.11	6462.91	5671.87	745.97	0.131521	3.75373	554	3	10000.7	10138.5	9225.03	9788.07	492.446	0.0503108	3.9907	373	3	x		1.72572	0.7872	UNCHANGED
SaSA53_0995	Cluster0765	28	11	274.684	0.706042	0.15117	1.14599	1;2;3;4;5	5	SA53_32	SA53_22	SaSA53_0995 Stress response regulator Gls24 1019595:1020146 reverse MW:19175	48884.2	21360.1	25388.8	31877.7	14865.2	0.466319	4.50349	114	3	21274.2	49573.7	38746.6	36531.5	14279.2	0.390874	4.56267	93	3			1.14599	0.196592	UNCHANGED
SaSA53_0997	Cluster0767	32	20	295.875	0.502505	0.29886	1.16453	1;2;3;4;5	5	SA53_32	SA53_22	SaSA53_0997 Stress response regulator Gls24 1020412:1020954 reverse MW:19562	105235	53110.8	64876.6	74407.4	27337.7	0.367406	4.87162	27	3	72453.9	77389.9	110106	86649.9	20462.9	0.236156	4.93777	17	3			1.16453	0.219752	UNCHANGED
SaSA53_0999	Cluster0769	9	5	99.4177	0.197997	0.703341	1.20177	3;4;5	3	SA53_32	SA53_22	SaSA53_0999 Membrane protein 1021214:1021795 reverse MW:22048	27953.7	31474.9	35069.1	31499.2	3557.77	0.112948	4.4983	118	3	36119.9	32484.2	44960.2	37854.8	6416.37	0.1695	4.57812	87	3			1.20177	0.265158	UNCHANGED
SaSA53_1002	Cluster0772	119	58	764.751	0.895507	0.0479311	1.01971	2;3;4;5	4	SA53_32	SA53_22	pcrA DNA helicase 1022602:1024881 reverse MW:86113	10405.7	10196.4	8282.16	9628.08	1170.29	0.12155	3.98354	412	3	10428.7	8111.92	10912.9	9817.84	1497.07	0.152485	3.99202	372	3			1.01971	0.0281568	UNCHANGED
SaSA53_1009	Cluster0779	5	1	28.0877	0.310698	0.507662	1.33616	2;3	2	SA53_32	SA53_22	SaSA53_1009 hypothetical protein 1031350:1031973 forward MW:22800	6758.6	2768.66	6267.79	5265.02	2175.79	0.413255	3.7214	575	3	5662.37	7737.32	7704.97	7034.89	1188.75	0.168979	3.84726	457	3			1.33616	0.41809	UNCHANGED
SaSA53_1010	Cluster0780	90	54	849.872	0.0577372	1.23854	1.15932	1;2;3;4;5	5	SA53_32	SA53_22	rpsA 30S ribosomal protein S1 1032386:1033588 reverse MW:43737	139861	126740	122593	129731	9014.34	0.0694847	5.11304	9	3	141387	147967	161846	150400	10444.3	0.0694437	5.17725	4	3			1.15932	0.213278	UNCHANGED
SaSA53_1011	Cluster0781	16	9	133.093	0.821828	0.0852192	1.02967	2;3;4;5	4	SA53_32	SA53_22	SaSA53_1011 Branched-chain amino acid aminotransferase 1033932:1034162 reverse MW:8461	15251.2	17380.4	14037	15556.2	1692.43	0.108794	4.1919	296	3	13528.7	16302.1	18222.3	16017.7	2359.69	0.147318	4.2046	234	3			1.02967	0.0421802	UNCHANGED
SaSA53_1012	Cluster0017	36	20	326.075	0.334625	0.475442	1.22807	2;3;4;5	4	SA53_22	SA53_32	ilvE Branched-chain-amino-acid aminotransferase 1034246:1035268 reverse MW:37507	23140.4	16708.3	13435.4	17761.4	4937.43	0.277987	4.24948	252	3	12938.1	15321.5	15129	14462.9	1323.96	0.0915421	4.16025	271	3			0.814288	-0.296388	UNCHANGED
SaSA53_1013	Cluster0005	60	31	375.095	0.27301	0.563821	1.91333	2;4;5	3	SA53_22	SA53_32	parC DNA topoisomerase 4 subunit A 1035382:1037841 reverse MW:92957	19551.5	34469.9	9412.84	21144.7	12604.3	0.596096	4.3252	203	3	14537	6375.94	12240.8	11051.3	4208.56	0.380822	4.04341	345	3			0.522648	-0.936089	UNCHANGED
SaSA53_1014	Cluster0004	35	13	233.792	0.821206	0.0855478	1.02149	3;4;5	3	SA53_22	SA53_32	parE DNA topoisomerase 4 subunit B 1037975:1039924 reverse MW:72268	9909.49	8177.5	9796.22	9294.4	968.928	0.104248	3.96822	425	3	10344	8353.52	8598.96	9098.83	1085.32	0.119281	3.95899	394	3			0.978958	-0.0306815	UNCHANGED
SaSA53_1018	Cluster0783	13	4	74.8066	0.645552	0.190069	1.13718	2;5	2	SA53_22	SA53_32	ung Uracil-DNA glycosylase 1041993:1042646 reverse MW:24570	2677.85	3638.09	1895.41	2737.12	872.854	0.318895	3.43729	745	3	2485.77	2338.11	2396.9	2406.93	74.3387	0.0308853	3.38146	735	3			0.879366	-0.185465	UNCHANGED
SaSA53_1019	Cluster0784	18	6	143.658	0.208537	0.680817	2.33861	3;4;5	3	SA53_22	SA53_32	SaSA53_1019 hypothetical protein 1042745:1043230 reverse MW:18414	3593.48	10142.2	2753.59	5496.41	4045.2	0.735972	3.74008	561	3	3351.6	1086.59	2612.67	2350.29	1155.08	0.491462	3.37112	742	3		x	0.427604	-1.22565	DOWN
SaSA53_1020	Cluster0785	41	15	281.897	0.174189	0.75898	1.26389	2;3;4;5	4	SA53_32	SA53_22	neuA N-acylneuraminate cytidylyltransferase 1043344:1044585 reverse MW:47545	6499.33	8873.28	8765	8045.87	1340.44	0.166599	3.90557	465	3	9735.47	8649	12122.9	10169.1	1777.07	0.174752	4.00728	364	3			1.26389	0.337873	UNCHANGED
SaSA53_1021	Cluster0786	9	5	83.6866	0.540395	0.267288	1.19012	2;3	2	SA53_32	SA53_22	neuD NeuD protein 1044596:1045225 reverse MW:22554	23843.3	13439.4	22185.7	19822.8	5589.97	0.281997	4.29717	222	3	30791.7	16372.3	23610.7	23591.6	7209.7	0.305605	4.37276	156	3			1.19012	0.251109	UNCHANGED
SaSA53_1022	Cluster0787	46	28	402.197	0.0714818	1.1458	1.31044	2;3;4;5	4	SA53_32	SA53_22	neuC UDP-N-acetylglucosamine-2-epimerase NeuC 1045222:1046376 reverse MW:42977	13812.8	12042.4	17844.1	14566.4	2973.34	0.204123	4.16335	316	3	19320.2	18474.6	19470.3	19088.4	536.85	0.0281244	4.28077	201	3			1.31044	0.390047	UNCHANGED
SaSA53_1023	Cluster0788	36	23	337.905	0.0944356	1.02486	1.60877	1;2;3;4;5	5	SA53_32	SA53_22	neuB N-acetyl neuramic acid synthetase NeuB 1046453:1047478 reverse MW:38033	26447	13944.5	28747.2	23046.2	7965.75	0.345642	4.3626	185	3	32364.7	39318.5	39545.3	37076.2	4081.81	0.110093	4.56909	91	3			1.60877	0.685961	UNCHANGED
SaSA53_1025	Cluster0790	8	4	54.609	0.0874322	1.05833	2.0774	4;5	2	SA53_32	SA53_22	SaSA53_1025 Capsular polysaccharide biosynthesis protein 1048875:1049813 reverse MW:36505	958.353	536.301	1845.94	1113.53	668.467	0.600313	3.0467	898	3	2229.12	2807.47	1903.17	2313.26	457.978	0.19798	3.36422	746	3		x	2.0774	1.05478	UP
SaSA53_1026	Cluster1570	31	16	213.483	0.379619	0.420652	1.05581	3;4;5	3	SA53_22	SA53_32	SaSA53_1026 hypothetical protein 1049806:1050747 reverse MW:36912	5980.02	5062.34	5368.29	5470.22	467.254	0.0854178	3.738	563	3	4969.21	5310.72	5263.25	5181.06	184.997	0.0357065	3.71442	548	3			0.947139	-0.0783515	UNCHANGED
SaSA53_1027	Cluster0791	29	18	212.889	0.901638	0.0449679	1.15264	2;4	2	SA53_22	SA53_32	SaSA53_1027 hypothetical protein 1050800:1051774 reverse MW:37520	3196.51	8189.2	2746.47	4710.73	3020.84	0.641267	3.67309	611	3	5236.1	2758.93	4265.68	4086.9	1248.22	0.305421	3.61139	610	3			0.867573	-0.204943	UNCHANGED
SaSA53_1028	Cluster0792	6	3	42.3155	0.702698	0.153231	1.07303	5	1	SA53_22	SA53_32	SaSA53_1028 hypothetical protein 1051774:1052985 reverse MW:46322	1160.52	688.667	936.897	928.696	236.035	0.254157	2.96787	917	3	1099.13	1124.41	372.919	865.486	426.763	0.49309	2.93726	915	3			0.931937	-0.101695	UNCHANGED
SaSA53_1029	Cluster0793	20	9	157.792	0.125663	0.900791	1.61606	3;4;5	3	SA53_32	SA53_22	cpsG Polysaccharide biosynthesis protein CpsG 1053009:1053491 reverse MW:18541	2713.24	1371.01	2761.62	2281.96	789.273	0.345876	3.35831	791	3	2793.52	4211.94	4057.9	3687.79	778.281	0.211043	3.56677	639	3			1.61606	0.692485	UNCHANGED
SaSA53_1030	Cluster0794	15	8	133.244	0.129037	0.889286	1.2275	3;4;5	3	SA53_32	SA53_22	cpsF UDP-N-acetylglucosamine:LPS N-acetylglucosamine transferase 1053491:1053940 reverse MW:17109	7597.33	6808.58	6219.02	6874.98	691.546	0.100589	3.83727	502	3	7130.47	9648.6	8537.95	8439	1261.98	0.149541	3.92629	412	3			1.2275	0.295718	UNCHANGED
SaSA53_1031	Cluster0795	30	12	220.878	0.146041	0.835527	1.30784	2;3	2	SA53_22	SA53_32	cpsE Galactosyl transferase CpsE 1053964:1055352 reverse MW:53769	11199.9	13477.7	9325.74	11334.5	2079.24	0.183444	4.0544	369	3	8938.09	7042.8	10018.7	8666.52	1506.41	0.173819	3.93784	404	3			0.764618	-0.38719	UNCHANGED
SaSA53_1032	Cluster0796	40	26	381.16	0.168991	0.772136	2.13303	1;2;3;4;5	5	SA53_22	SA53_32	cpsD Tyrosine-protein kinase CpsD 1055349:1056053 reverse MW:25384	38277.2	52066.3	15302.8	35215.4	18572	0.527382	4.54673	97	3	13138.8	20786.8	15603.1	16509.6	3903.71	0.236451	4.21774	230	3		x	0.468816	-1.09291	DOWN
SaSA53_1033	Cluster1485	40	22	333.224	0.151516	0.819541	1.59495	1;2;4;5	4	SA53_32	SA53_22	cpsC Capsular polysaccharide biosynthesis protein CpsC 1056064:1056756 reverse MW:25401	30543.9	14135.9	28763	24480.9	9003.18	0.367763	4.38883	171	3	29279.4	47007.6	40850.6	39045.9	9000.85	0.23052	4.59158	85	3			1.59495	0.673513	UNCHANGED
SaSA53_1034	Cluster0797	32	14	245.176	0.0027129	2.56657	2.10189	2;3;4;5	4	SA53_32	SA53_22	cpsB Tyrosine-protein phosphatase CpsB 1056765:1057496 reverse MW:28600	6497.2	6890.51	8924.42	7437.38	1302.75	0.175162	3.87142	484	3	14010.2	15798.1	17089.3	15632.5	1546.23	0.0989107	4.19403	239	3	x	x	2.10189	1.07169	UP
SaSA53_1035	Cluster0798	38	19	303.92	0.330369	0.481001	1.30607	2;3;4;5	4	SA53_32	SA53_22	SaSA53_1035 LytR family transcriptional regulator 1057502:1058959 reverse MW:54133	30396.1	11715.1	28805.1	23638.8	10356.8	0.438127	4.37363	180	3	28685	29505.6	34431.3	30874	3107.96	0.100666	4.48959	118	3			1.30607	0.385235	UNCHANGED
SaSA53_1036	Cluster0799	6	2	35.386	0.890513	0.0503595	1.02076	5	1	SA53_22	SA53_32	SaSA53_1036 LysR family transcriptional regulator 1059148:1060062 forward MW:34924	1153.92	1103.4	838.286	1031.87	169.539	0.164303	3.01362	905	3	1206.08	874.898	951.66	1010.88	173.354	0.171488	3.0047	892	3			0.97966	-0.0296463	UNCHANGED
SaSA53_1037	Cluster0800	6	2	28.5952	0.000729151	3.13718	1.14258	4	1	SA53_32	SA53_22	SaSA53_1037 LytR family transcriptional regulator 1060097:1060864 reverse MW:30227	590.748	580.012	569.339	580.033	10.7047	0.0184553	2.76345	957	3	670.083	650.296	667.814	662.731	10.8283	0.0163389	2.82134	939	3	x		1.14258	0.192289	UNCHANGED
SaSA53_1039	Cluster0801	21	8	164.509	0.288839	0.539344	1.471	2;3;5	3	SA53_32	SA53_22	rpiA Ribose-5-phosphate isomerase A 1062102:1062773 reverse MW:24359	1363.72	3393.22	1216.86	1991.27	1216.34	0.610838	3.29913	814	3	3096.62	1943.79	3747.06	2929.16	913.222	0.311769	3.46674	694	3			1.471	0.556799	UNCHANGED
SaSA53_1040	Cluster0802	9	3	46.4881	0.715732	0.145249	1.13259	5	1	SA53_22	SA53_32	SaSA53_1040 Zn-dependent protease 1063011:1063721 reverse MW:26787	2912.57	1443.15	2473.29	2276.34	754.248	0.331343	3.35724	793	3	2008.05	2262.22	1759.26	2009.84	251.482	0.125125	3.30316	779	3			0.882928	-0.179632	UNCHANGED
SaSA53_1041	Cluster0803	9	5	58.6858	0.38204	0.417891	1.7997	3;5	2	SA53_22	SA53_32	SaSA53_1041 hypothetical protein 1063811:1064599 reverse MW:30704	2050.02	5115.54	1242.02	2802.53	2043.46	0.72915	3.44755	742	3	1698.6	1062.54	1910.5	1557.21	441.304	0.283393	3.19235	834	3			0.555647	-0.84776	UNCHANGED
SaSA53_1042	Cluster0804	91	56	696.554	0.0895677	1.04785	2.30086	1;2;3;4;5	5	SA53_22	SA53_32	SaSA53_1042 Ribonuclease J 1064656:1066317 reverse MW:61450	82153.1	113498	38247.6	77966.1	37799.4	0.484818	4.89191	23	3	28377.4	34891.4	38388.2	33885.6	5080.63	0.149935	4.53002	104	3		x	0.43462	-1.20217	DOWN
SaSA53_1043	Cluster0805	9	4	65.6165	0.361352	0.44207	1.77246	4;5	2	SA53_22	SA53_32	SaSA53_1043 Phosphonate ABC transporter ATP-binding protein 1066613:1067374 reverse MW:28152	3079.3	4819.26	1201.41	3033.33	1809.36	0.596494	3.48192	724	3	2001.32	1588.69	1544.1	1711.37	252.092	0.147304	3.23334	809	3			0.564189	-0.82575	UNCHANGED
SaSA53_1045	Cluster0807	6	4	40.5222	0.486171	0.313211	1.08185	4	1	SA53_22	SA53_32	SaSA53_1045 Peptide ABC transporter substrate-binding protein 1068250:1069254 reverse MW:35921	617.282	719.867	580.296	639.148	72.3095	0.113134	2.8056	952	3	577.405	510.063	684.914	590.794	88.1914	0.149276	2.77144	950	3			0.924346	-0.113496	UNCHANGED
SaSA53_1046	Cluster1486	6	2	33.0288	0.653687	0.18463	1.06195	4	1	SA53_22	SA53_32	SaSA53_1046 Dihydroorotate dehydrogenase 1069613:1071268 forward MW:63556	2099.52	2489.53	2306.16	2298.41	195.119	0.0848931	3.36143	787	3	3088.77	1630.57	1773.63	2164.32	803.788	0.371381	3.33532	762	3			0.941663	-0.086718	UNCHANGED
SaSA53_1047	Cluster0808	28	14	188.04	0.380216	0.41997	2.22178	2;3;4;5	4	SA53_22	SA53_32	budA Alpha-acetolactate decarboxylase 1071322:1072041 reverse MW:26726	10527.3	44289.7	8498.05	21105	20104.1	0.952577	4.32439	205	3	8612.84	8923.47	10961.1	9499.15	1275.6	0.134285	3.97768	384	3		x	0.45009	-1.15172	DOWN
SaSA53_1048	Cluster0809	66	41	660.777	0.717424	0.144224	1.04063	1;2;3;4;5	5	SA53_22	SA53_32	SaSA53_1048 Acetolactate synthase 1072055:1073737 reverse MW:61180	24007.2	24898.2	29976.4	26293.9	3220.05	0.122464	4.41986	150	3	21383.4	26390.9	28027.2	25267.2	3461.5	0.136996	4.40256	144	3			0.960952	-0.0574635	UNCHANGED
SaSA53_1049	Cluster0810	26	16	180.758	0.151975	0.818228	2.44364	2;3;4	3	SA53_22	SA53_32	SaSA53_1049 hypothetical protein 1073847:1075073 reverse MW:47251	12679.6	34137.3	9107.57	18641.5	13538.1	0.726234	4.27048	238	3	5614.78	9313.61	7957.35	7628.58	1871.2	0.245289	3.88244	433	3		x	0.409226	-1.28903	DOWN
SaSA53_1050	Cluster0811	27	14	223.587	0.966069	0.0149917	1.08192	3;5	2	SA53_32	SA53_22	SaSA53_1050 Membrane protein 1075063:1076253 reverse MW:44632	15290.9	11169.6	13895.2	13451.9	2096.1	0.155822	4.12878	337	3	21762.5	13492.7	8406.65	14553.9	6740.85	0.463163	4.16298	264	3			1.08192	0.113599	UNCHANGED
SaSA53_1052	Cluster0813	7	4	44.8213	0.263697	0.578895	4.82712	2;4	2	SA53_22	SA53_32	SaSA53_1052 DNA mismatch repair protein MutT 1076796:1077278 reverse MW:18943	1603.57	5021.39	311.864	2312.28	2433.44	1.0524	3.36404	785	3	436.025	619.954	381.072	479.017	125.11	0.26118	2.68035	969	3		x	0.207163	-2.27116	DOWN
SaSA53_1053	Cluster0814	21	3	101.174	0.0797832	1.09809	2.22508	2	1	SA53_22	SA53_32	hylB Hyaluronate lyase 1077496:1080714 forward MW:121062	3185.68	4474.47	1711.58	3123.91	1382.48	0.442549	3.4947	712	3	1492.57	1020.31	1698.98	1403.95	347.905	0.247804	3.14735	846	3		x	0.449421	-1.15386	DOWN
SaSA53_1054	Cluster0815	39	23	360.072	0.484979	0.314277	1.45726	2;3;4;5	4	SA53_22	SA53_32	rmlB dTDP-glucose 4,6-dehydratase 1080766:1081812 reverse MW:39042	18621	51140.9	19358.1	29706.6	18566.2	0.624986	4.47285	125	3	21973.3	13390.3	25792.3	20385.3	6351.64	0.311579	4.30932	181	3			0.68622	-0.543256	UNCHANGED
SaSA53_1055	Cluster0816	19	14	156.562	0.450047	0.346742	1.17943	2;4;5	3	SA53_22	SA53_32	rmlC dTDP-4-dehydrorhamnose 3,5-epimerase 1082017:1082610 reverse MW:22652	8822.98	12837.4	7763.99	9808.12	2676.32	0.272868	3.99159	405	3	7023.88	7990.75	9933.25	8315.96	1481.7	0.178175	3.91991	414	3			0.847865	-0.238094	UNCHANGED
SaSA53_1056	Cluster1571	34	20	318.311	0.0826141	1.08295	1.73888	3;4;5	3	SA53_32	SA53_22	rmlA Glucose-1-phosphate thymidylyltransferase 1082610:1083479 reverse MW:31980	15856	11073.3	12711.6	13213.6	2430.55	0.183943	4.12102	340	3	15507.2	31219.6	22203.7	22976.8	7884.68	0.343158	4.36129	162	3			1.73888	0.798154	UNCHANGED
SaSA53_1057	Cluster0817	17	8	92.2085	0.00665175	2.17706	1.75103	3;4;5	3	SA53_32	SA53_22	SaSA53_1057 FAD dependent oxidoreductase 1083538:1084641 reverse MW:40865	613.116	426.371	503.891	514.459	93.82	0.182366	2.71135	965	3	855.63	887.443	959.422	900.832	53.1754	0.0590292	2.95464	904	3	x		1.75103	0.808201	UNCHANGED
SaSA53_1058	Cluster0818	29	13	212.903	0.162652	0.788741	1.54515	3;4;5	3	SA53_22	SA53_32	SaSA53_1058 hypothetical protein 1084650:1085438 reverse MW:29550	8844.35	15356.7	8603.01	10934.7	3831.49	0.350397	4.03881	377	3	7558.87	5069.7	8601.8	7076.79	1814.73	0.256434	3.84984	454	3			0.647187	-0.627746	UNCHANGED
SaSA53_1060	Cluster0820	22	13	148.894	0.977523	0.00987307	1.013	2;3;5	3	SA53_22	SA53_32	dnaD DNA replication protein DnaD 1086215:1086895 reverse MW:26307	4149.46	2780.56	3830.03	3586.68	716.163	0.199673	3.55469	676	3	3580.54	3059.42	3982.01	3540.66	462.586	0.13065	3.54908	649	3			0.987168	-0.0186323	UNCHANGED
SaSA53_1061	Cluster0821	28	15	265.465	0.768676	0.114256	1.07451	2;4;5	3	SA53_22	SA53_32	apt Adenine phosphoribosyltransferase 1087013:1087531 reverse MW:18562	17691.6	11865.9	19795.9	16451.1	4107.95	0.249706	4.2162	277	3	15081.3	14849.6	16000.1	15310.3	608.462	0.0397419	4.18498	250	3			0.930656	-0.103681	UNCHANGED
SaSA53_1062	Cluster1614	18	5	101.892	0.0366592	1.43582	1.5496	5	1	SA53_32	SA53_22	SaSA53_1062 hypothetical protein 1087654:1090218 reverse MW:94287	1595.83	1023.16	1579.4	1399.47	325.992	0.23294	3.14596	865	3	2070.27	2212.39	2223.16	2168.61	85.3343	0.0393498	3.33618	761	3	x		1.5496	0.631894	UNCHANGED
SaSA53_1063	Cluster0822	51	28	290.084	0.902833	0.0443923	1.03588	2;3;5	3	SA53_22	SA53_32	SaSA53_1063 Single-stranded DNA exonuclease 1090370:1092568 reverse MW:82278	13209.9	7676.06	10556.4	10480.8	2767.69	0.264073	4.02039	384	3	9433.1	12553.3	8366.93	10117.8	2175.56	0.215024	4.00509	367	3			0.965366	-0.0508528	UNCHANGED
SaSA53_1064	Cluster0823	4	2	18.1406	0.17151	0.765711	1.50706	4	1	SA53_32	SA53_22	SaSA53_1064 Short-chain dehydrogenase 1092565:1093326 reverse MW:27749	94.8574	66.4269	186.401	115.895	62.693	0.540946	2.06407	1032	3	179.377	172.395	172.211	174.661	4.08549	0.023391	2.2422	1021	3			1.50706	0.591737	UNCHANGED
SaSA53_1065	Cluster0824	38	15	265.247	0.944142	0.0249627	1.002	2;3;4;5	4	SA53_22	SA53_32	rnz Ribonuclease Z 1093328:1094257 reverse MW:34441	5884.22	4878.19	4912.82	5225.07	571.096	0.109299	3.71809	577	3	5866.26	4170.62	5607.06	5214.65	913.395	0.175159	3.71722	545	3			0.998004	-0.00288245	UNCHANGED
SaSA53_1066	Cluster0825	25	12	171.418	0.0594064	1.22617	1.58604	2;3;4;5	4	SA53_22	SA53_32	SaSA53_1066 Cystathionine beta-lyase 1094299:1094946 reverse MW:24641	9438.7	12378.2	7128.37	9648.41	2631.17	0.272705	3.98446	410	3	6197.36	5477.51	6575.19	6083.35	557.649	0.091668	3.78414	501	3			0.630503	-0.665425	UNCHANGED
SaSA53_1067	Cluster0826	30	13	183.81	0.784023	0.105671	1.10114	2;3;4;5	4	SA53_22	SA53_32	hflX GTPase HflX 1094939:1096177 reverse MW:47398	9066.52	4425.45	6207.05	6566.34	2341.3	0.356562	3.81732	516	3	4807.28	7606.43	5475.97	5963.23	1461.8	0.245136	3.77548	509	3			0.908151	-0.138996	UNCHANGED
SaSA53_1068	Cluster0827	16	8	99.9391	0.128334	0.89166	1.46104	2;4;5	3	SA53_32	SA53_22	miaA tRNA dimethylallyltransferase 1096268:1097158 reverse MW:34006	1403.32	750.31	1455.46	1203.03	392.932	0.326619	3.08028	883	3	1626.13	1754.26	1892.63	1757.67	133.28	0.0758275	3.24494	805	3			1.46104	0.546997	UNCHANGED
SaSA53_1069	Cluster0828	4	4	55.8401	0.658473	0.181462	1.31686	1;3;4;5	4	SA53_32	SA53_22	SaSA53_1069 hypothetical protein 1097269:1097445 forward MW:6258	3865.45	1641.32	8721.15	4742.64	3620.51	0.763396	3.67602	610	3	3041.82	11866.6	3827.7	6245.39	4883.98	0.782014	3.79556	492	3			1.31686	0.397101	UNCHANGED
SaSA53_1073	Cluster0829	3	1	15.1154	0.873176	0.0588981	1.32145	3	1	SA53_22	SA53_32	SaSA53_1073 hypothetical protein 1102467:1103201 reverse MW:29007	215.051	18.7738	273.12	168.981	133.284	0.788752	2.22784	1021	3	192.165	106.886	84.5768	127.876	56.7827	0.444045	2.10679	1028	3			0.756746	-0.402119	UNCHANGED
SaSA53_1074	Cluster0830	14	5	81.2945	0.440468	0.356086	1.3736	3;5	2	SA53_32	SA53_22	SaSA53_1074 Uracil-DNA glycosylase 1103216:1103800 reverse MW:22293	336.203	833.518	620.003	596.575	249.484	0.418194	2.77566	956	3	745.185	1215.31	497.866	819.453	364.441	0.444737	2.91352	921	3			1.3736	0.457958	UNCHANGED
SaSA53_1075	Cluster0831	42	26	341.153	0.345034	0.462139	1.26272	1;2;3;4;5	5	SA53_32	SA53_22	pepV Dipeptidase PepV 1103897:1105303 reverse MW:51768	25282.9	11105.9	24339.2	20242.7	7926.74	0.391586	4.30627	219	3	22674.3	26106.6	27901.8	25560.9	2656.11	0.103913	4.40758	141	3			1.26272	0.33654	UNCHANGED
SaSA53_1076	Cluster0832	11	5	67.0954	0.146426	0.834382	2.13831	2;3;5	3	SA53_32	SA53_22	SaSA53_1076 NAD(P)H nitroreductase 1105350:1105952 reverse MW:22725	281.915	124.029	1126.39	510.779	538.95	1.05515	2.70823	967	3	1193.17	1107.45	975.987	1092.2	109.391	0.100157	3.0383	880	3		x	2.13831	1.09647	UP
SaSA53_1079	Cluster0835	14	8	78.9055	0.340311	0.468124	1.61019	4;5	2	SA53_32	SA53_22	SaSA53_1079 hypothetical protein 1109885:1110652 forward MW:29836	423.969	337.608	872.352	544.643	287.071	0.52708	2.73611	959	3	1259.67	426.437	944.818	876.976	420.74	0.479763	2.94299	910	3			1.61019	0.687227	UNCHANGED
SaSA53_1082	Cluster0837	9	7	71.8454	0.864009	0.0634816	1.01463	2;4;5	3	SA53_22	SA53_32	SaSA53_1082 Phage tail protein 1112570:1113067 reverse MW:19030	4818.51	6027.29	4801.1	5215.64	702.969	0.134781	3.71731	579	3	6511	3935.08	4975.27	5140.45	1295.88	0.252094	3.711	550	3			0.985584	-0.0209488	UNCHANGED
SaSA53_1083	Cluster0838	14	6	96.1605	0.489252	0.310467	1.21724	2;4	2	SA53_32	SA53_22	SaSA53_1083 hypothetical protein 1113289:1113885 forward MW:22719	4205.56	1094.45	4528.11	3276.04	1896.18	0.578803	3.51535	697	3	3278.83	4713.15	3971.23	3987.74	717.303	0.179877	3.60073	621	3			1.21724	0.283617	UNCHANGED
SaSA53_1085	Cluster1573	2	1	17.3212	0.225585	0.64669	2.53774	4;5	2	SA53_32	SA53_22	SaSA53_1085 hypothetical protein 1115204:1115383 reverse MW:6577	1608.43	101.947	2065.57	1258.65	1027.48	0.816335	3.0999	880	3	2017.61	5110.72	2454.06	3194.13	1674.1	0.524118	3.50435	675	3		x	2.53774	1.34355	UP
SaSA53_1087	Cluster0841	31	21	310.787	0.645553	0.190068	1.14007	1;2;3;4;5	5	SA53_32	SA53_22	rplL 50S ribosomal protein L7/L12 1115609:1115974 reverse MW:12345	63489.6	35599.7	72886.4	57325.2	19392.6	0.338291	4.75835	38	3	54911.1	50674	90479	65354.7	21861.2	0.334501	4.81528	35	3			1.14007	0.189121	UNCHANGED
SaSA53_1088	Cluster0842	51	29	462.401	0.650139	0.186993	1.06292	1;2;3;4;5	5	SA53_22	SA53_32	rplJ 50S ribosomal protein L10 1116038:1116538 reverse MW:17801	37415.6	33174.6	27822.1	32804.1	4807.45	0.14655	4.51593	103	3	25408.8	33101.1	34076.7	30862.2	4747.89	0.153842	4.48943	119	3			0.940803	-0.0880361	UNCHANGED
SaSA53_1089	Cluster0003	132	73	1398.5	0.115978	0.935624	3.00668	1;2;3;4;5	5	SA53_22	SA53_32	SaSA53_1089 ATP-dependent Clp protease, ATP-binding subunit 1116972:1119080 forward MW:77735	104204	228532	48973.4	127237	91968.6	0.722816	5.10461	10	3	44493.4	32301.3	50159.4	42318	9125.62	0.215644	4.62653	75	3		x	0.332593	-1.58817	DOWN
SaSA53_1091	Cluster0843	3	1	23.6701	0.0108675	1.96387	3.71312	3	1	SA53_32	SA53_22	SaSA53_1091 Amino acid transporter 1120123:1121499 reverse MW:49894	661.971	433.335	1158.04	751.115	370.484	0.493246	2.87571	937	3	2366.82	2553.35	3446.77	2788.98	577.249	0.206975	3.44545	703	3	x	x	3.71312	1.89263	UP
SaSA53_1095	Cluster0845	43	17	328.442	0.273887	0.562429	1.06957	2;3;4;5	4	SA53_22	SA53_32	engB GTP-binding protein EngB 1123643:1124239 reverse MW:22672	7304.4	6544.34	7198.67	7015.8	411.709	0.0586831	3.84608	496	3	6046.1	6712.19	6920.03	6559.44	456.549	0.0696018	3.81687	476	3			0.934952	-0.0970353	UNCHANGED
SaSA53_1096	Cluster0846	37	22	320.886	0.872627	0.0591713	1.19216	2;3;5	3	SA53_22	SA53_32	clpX ATP-dependent Clp protease ATP-binding subunit ClpX 1124250:1125476 reverse MW:44836	8962.8	26337	8659.09	14653	10119.8	0.690633	4.16593	312	3	13085.5	7966.56	15821.4	12291.2	3987.21	0.324396	4.08959	313	3			0.838816	-0.253574	UNCHANGED
SaSA53_1098	Cluster0848	12	7	92.7985	0.807612	0.0927973	1.08309	4;5	2	SA53_32	SA53_22	folA Dihydrofolate reductase 1125693:1126187 reverse MW:18942	9392.63	6707.76	10912.2	9004.19	2128.96	0.236441	3.95444	429	3	12055.7	6370.11	10831.2	9752.32	2992.39	0.306839	3.98911	374	3			1.08309	0.115149	UNCHANGED
SaSA53_1099	Cluster0849	10	5	68.8502	0.0695166	1.15791	1.83578	3;4;5	3	SA53_22	SA53_32	thyA Thymidylate synthase 1126267:1127106 reverse MW:32527	6148.87	10258.5	5035.82	7147.74	2750.91	0.384864	3.85417	492	3	3211.61	4175.98	4293.13	3893.58	593.493	0.152429	3.59035	627	3			0.544728	-0.876391	UNCHANGED
SaSA53_1100	Cluster0850	43	29	300.066	0.0599289	1.22236	1.59304	2;3;4;5	4	SA53_32	SA53_22	SaSA53_1100 Hydroxymethylglutaryl-CoA synthase 1127170:1128432 forward MW:47491	3897.92	2846.63	5400.16	4048.24	1283.38	0.317022	3.60727	643	3	6151.06	6108.09	7087.91	6449.02	553.712	0.0858599	3.80949	480	3			1.59304	0.671786	UNCHANGED
SaSA53_1101	Cluster0851	39	17	260.339	0.0226876	1.64421	2.17581	2;4;5	3	SA53_32	SA53_22	SaSA53_1101 3-hydroxy-3-methylglutaryl coenzyme A reductase 1128434:1129699 forward MW:45734	2236.84	1395.53	2852.72	2161.69	731.496	0.33839	3.33479	799	3	3967.79	5176.28	4966.21	4703.43	645.68	0.137279	3.67241	578	3	x	x	2.17581	1.12155	UP
SaSA53_1102	Cluster0852	6	4	34.4652	0.671898	0.172697	1.30509	5	1	SA53_22	SA53_32	SaSA53_1102 hypothetical protein 1129759:1130208 forward MW:17196	1632.28	2870.47	846.977	1783.24	1020.16	0.572082	3.25121	838	3	1023.06	1867.63	1208.42	1366.37	443.883	0.324862	3.13557	849	3			0.766229	-0.384152	UNCHANGED
SaSA53_1104	Cluster0854	36	17	240.861	0.141433	0.84945	2.13212	2;3;4;5	4	SA53_22	SA53_32	SaSA53_1104 DeoR family transcriptional regulator 1130944:1131858 forward MW:33713	25076	38641.5	12168.9	25295.5	13237.7	0.523322	4.40304	158	3	12884.5	8710.64	13996.8	11864	2786.93	0.234907	4.07423	322	3		x	0.469016	-1.09229	DOWN
SaSA53_1106	Cluster0856	4	1	24.1548	0.32781	0.484378	1.27217	2;3	2	SA53_32	SA53_22	SaSA53_1106 hypothetical protein 1132654:1132866 reverse MW:8343	279.305	294.124	560.81	378.08	158.422	0.419018	2.57758	991	3	560.832	380.233	501.875	480.98	92.0947	0.191473	2.68213	967	3			1.27217	0.347287	UNCHANGED
SaSA53_1107	Cluster0857	27	17	198.005	0.0799336	1.09727	2.35263	3;4	2	SA53_32	SA53_22	fni Isopentenyl-diphosphate delta-isomerase 1132934:1134004 reverse MW:39603	4062	1468.01	6200.55	3910.18	2369.92	0.606088	3.5922	653	3	7998.46	10093.5	9505.7	9199.22	1080.62	0.117468	3.96375	392	3		x	2.35263	1.23427	UP
SaSA53_1108	Cluster0858	7	4	38.5941	0.262611	0.580687	1.27135	5	1	SA53_32	SA53_22	SaSA53_1108 Phosphomevalonate kinase 1134001:1134993 reverse MW:37010	1532.38	1352.56	2342.63	1742.52	527.43	0.302682	3.24118	842	3	2664.66	2134.4	1847.03	2215.36	414.786	0.187232	3.34545	757	3			1.27135	0.346366	UNCHANGED
SaSA53_1109	Cluster0859	25	15	165.939	0.0223509	1.65071	1.36107	4;5	2	SA53_32	SA53_22	SaSA53_1109 Diphosphomevalonate decarboxylase 1134986:1135930 reverse MW:35018	4657.28	5171.28	6057.48	5295.35	708.299	0.133759	3.72389	572	3	6802.23	7041.73	7778.03	7207.33	508.539	0.0705586	3.85777	448	3	x		1.36107	0.44474	UNCHANGED
SaSA53_1111	Cluster0861	4	2	20.474	0.220279	0.657026	1.17752	4	1	SA53_32	SA53_22	SaSA53_1111 Histidine kinase 1136906:1138135 reverse MW:46744	684.436	621.349	905.517	737.101	149.224	0.202448	2.86753	940	3	939.311	847.176	817.371	867.953	63.5697	0.0732409	2.9385	913	3			1.17752	0.235755	UNCHANGED
SaSA53_1112	Cluster0862	5	2	38.781	0.531035	0.274876	1.274	2	1	SA53_32	SA53_22	SaSA53_1112 Transcriptional regulator 1138135:1138821 reverse MW:25475	622.57	235.462	1226.84	694.957	499.637	0.718947	2.84196	946	3	483.376	1227.15	945.595	885.374	375.527	0.424145	2.94713	909	3			1.274	0.349364	UNCHANGED
SaSA53_1116	Cluster0864	45	27	327.528	0.219031	0.659495	1.4602	2;3;4;5	4	SA53_22	SA53_32	SaSA53_1116 ABC transporter 1140468:1142237 reverse MW:66151	20092.3	12502.7	9655.49	14083.5	5394.98	0.383071	4.14871	328	3	10509.7	7972.2	10452.9	9644.91	1448.89	0.150223	3.9843	381	3			0.684837	-0.546167	UNCHANGED
SaSA53_1117	Cluster0865	31	17	233.263	0.184594	0.733783	2.13591	3;4;5	3	SA53_22	SA53_32	SaSA53_1117 Multidrug ABC transporter ATP-binding protein 1142242:1143981 reverse MW:64817	11678.8	15021	4255.17	10318.3	5510.36	0.534036	4.01361	390	3	3894.01	5711.83	4886.81	4830.89	910.199	0.188412	3.68403	570	3		x	0.468185	-1.09485	DOWN
SaSA53_1119	Cluster0867	92	55	766.733	0.954441	0.020251	1.01958	2;3;4;5	4	SA53_22	SA53_32	SaSA53_1119 Antibiotic ABC transporter ATP-binding protein 1144518:1146386 reverse MW:71032	55761.6	45955	35037.5	45584.7	10367	0.227423	4.65882	61	3	38702.6	42780.3	52644.8	44709.2	7168.47	0.160335	4.6504	69	3			0.980795	-0.027977	UNCHANGED
SaSA53_1120	Cluster0868	47	22	337.488	0.791022	0.101811	1.05113	2;3;4	3	SA53_22	SA53_32	cca CCA-adding enzyme 1146397:1147608 reverse MW:46693	4190.8	19358.9	4344.5	9298.07	8713.28	0.937107	3.96839	424	3	5796.09	7302.37	13438.8	8845.75	4048.36	0.457662	3.94673	402	3			0.951354	-0.0719464	UNCHANGED
SaSA53_1121	Cluster0869	15	10	118.866	0.743294	0.128839	1.24193	2;3;5	3	SA53_22	SA53_32	SaSA53_1121 hypothetical protein 1147790:1148638 reverse MW:31158	9128.99	20137.3	6899.63	12055.3	7087.39	0.587907	4.08118	353	3	8075.3	10895.9	10149.5	9706.9	1461.47	0.15056	3.98708	377	3			0.805198	-0.312585	UNCHANGED
SaSA53_1122	Cluster0870	11	6	107.521	0.526478	0.278619	1.16795	1;2;4;5	4	SA53_22	SA53_32	SaSA53_1122 Transposase 1148638:1149018 reverse MW:14472	10404.6	12791.7	7041.89	10079.4	2888.68	0.286592	4.00344	395	3	8444.2	7672.25	9773.62	8630.02	1062.94	0.123167	3.93601	405	3			0.856203	-0.223976	UNCHANGED
SaSA53_1123	Cluster0871	17	7	147.934	0.196235	0.707224	2.97858	3;5	2	SA53_22	SA53_32	SaSA53_1123 hypothetical protein 1149090:1149623 reverse MW:20362	6651.43	19378.8	3181.55	9737.25	8528.14	0.875827	3.98844	406	3	3194.03	2546.05	4067.19	3269.09	763.342	0.233503	3.51443	667	3		x	0.33573	-1.57462	DOWN
SaSA53_1125	Cluster0873	62	41	489.71	0.114915	0.939623	1.21496	2;3;4;5	4	SA53_32	SA53_22	SaSA53_1125 PTS fructose transporter subunit IIC 1150357:1152321 reverse MW:67633	14120.3	14466.4	18968.4	15851.7	2704.65	0.170622	4.20008	289	3	17960.7	19660.5	20156.2	19259.1	1151.48	0.0597891	4.28464	197	3			1.21496	0.280903	UNCHANGED
SaSA53_1126	Cluster0874	21	12	177.234	0.206475	0.685132	1.24849	4;5	2	SA53_22	SA53_32	SaSA53_1126 Tagatose-6-phosphate kinase 1152318:1153229 reverse MW:32650	12812.5	14710.1	10313.6	12612.1	2205.13	0.174843	4.10079	347	3	8344.07	12029	9932.5	10101.9	1848.31	0.182967	4.0044	368	3			0.800967	-0.320185	UNCHANGED
SaSA53_1127	Cluster0875	27	12	196.273	0.305145	0.515493	1.21752	2;3;4	3	SA53_32	SA53_22	SaSA53_1127 DeoR faimly transcriptional regulator 1153226:1154035 reverse MW:29931	7088.72	4138.15	3897.63	5041.5	1777.02	0.352479	3.70256	595	3	5505.56	6499.79	6409.1	6138.15	549.711	0.0895565	3.78804	500	3			1.21752	0.283951	UNCHANGED
SaSA53_1130	Cluster1490	17	7	117.039	0.156028	0.806798	2.19119	3;5	2	SA53_32	SA53_22	apbA 2-dehydropantoate 2-reductase 1156210:1157133 reverse MW:33969	73.4818	37.8829	306.423	139.263	145.855	1.04734	2.14383	1026	3	351.777	197.004	366.672	305.151	93.9536	0.307892	2.48452	994	3		x	2.19119	1.13172	UP
SaSA53_1132	Cluster0878	26	15	157.742	0.0762319	1.11786	13.4915	2;5	2	SA53_22	SA53_32	SaSA53_1132 Ferredoxin--NADP reductase 1158352:1159344 reverse MW:36329	19928	57222.3	3073.54	26741.3	27709.9	1.03622	4.42718	145	3	2114.26	1610.58	2221.4	1982.08	326.156	0.164552	3.29712	782	3		x	0.0741206	-3.75398	DOWN
SaSA53_1133	Cluster0879	8	4	47.3513	0.239727	0.620283	1.73827	2;4;5	3	SA53_22	SA53_32	trmD tRNA (guanine-N(1)-)-methyltransferase 1159325:1160080 reverse MW:28812	807.822	1317.86	440.412	855.363	440.65	0.515161	2.93215	927	3	457.222	395.528	623.478	492.076	117.904	0.239606	2.69203	965	3			0.575283	-0.797655	UNCHANGED
SaSA53_1134	Cluster0880	21	12	168.777	0.238724	0.622103	1.57501	3;4;5	3	SA53_22	SA53_32	rimM Ribosome maturation factor RimM 1160067:1160585 reverse MW:20012	4894.16	8632.6	3413.41	5646.73	2689.75	0.476338	3.7518	555	3	3222.59	4042.53	3490.46	3585.2	418.098	0.116618	3.55451	647	3			0.634916	-0.655362	UNCHANGED
SaSA53_1136	Cluster0881	8	5	78.7668	0.384076	0.415583	3.13077	3	1	SA53_22	SA53_32	SaSA53_1136 hypothetical protein 1162549:1162791 reverse MW:9043	11509.5	39975.2	3407.12	18297.3	19205.7	1.04965	4.26239	241	3	6624.51	4085.38	6823.13	5844.34	1526.54	0.261199	3.76674	516	3		x	0.319411	-1.64652	DOWN
SaSA53_1137	Cluster0882	8	6	81.6026	0.369946	0.431862	1.24529	1;5	2	SA53_32	SA53_22	rpsP 30S ribosomal protein S16 1162801:1163073 reverse MW:10281	14806.8	8980.88	12306.8	12031.5	2922.72	0.242922	4.08032	354	3	10713	16489.1	17746.1	14982.7	3750.73	0.250336	4.17559	255	3			1.24529	0.316486	UNCHANGED
SaSA53_1139	Cluster0884	5	1	32.1889	0.0857139	1.06695	7.34714	4	1	SA53_32	SA53_22	SaSA53_1139 Macrolide ABC transporter ATP-binding protein 1164464:1165174 reverse MW:26306										9.95735	51.2079	10.2987	23.8213	23.7181	0.995666	1.37697	1044	3		x
SaSA53_1141	Cluster0886	12	3	55.8833	0.235758	0.627533	1.17336	4	1	SA53_32	SA53_22	carB_2 Carbamoyl phosphate synthase large subunit 1166619:1168217 reverse MW:61597	279.297	239.759	210.858	243.305	34.3567	0.141209	2.38615	1009	3	269.475	332.274	254.701	285.483	41.1897	0.14428	2.45558	997	3			1.17336	0.230643	UNCHANGED
SaSA53_1142	Cluster0887	5	3	24.7901	0.371046	0.430572	1.47694	3	1	SA53_32	SA53_22	carA_2 Carbamoyl-phosphate synthase small chain 1168273:1169343 reverse MW:39176	662.72	43.5437	980.527	562.263	476.501	0.847469	2.74994	958	3	779.199	1003.98	708.11	830.431	154.447	0.185984	2.9193	918	3			1.47694	0.562615	UNCHANGED
SaSA53_1143	Cluster0888	23	9	196.367	0.172293	0.763732	1.12988	2;4;5	3	SA53_32	SA53_22	pyrR Bifunctional protein PyrR 1169392:1169913 reverse MW:19800	4747.38	4647.92	4030.4	4475.24	388.434	0.0867962	3.65082	620	3	4774.64	4794.85	5600.02	5056.5	470.811	0.09311	3.70385	557	3			1.12988	0.176176	UNCHANGED
SaSA53_1144	Cluster0889	10	8	61.9359	0.995212	0.00208432	1.18796	2;5	2	SA53_22	SA53_32	SaSA53_1144 Pseudouridine synthase 1170089:1170979 reverse MW:32788	11655.8	2814.24	12169.7	8879.93	5259.33	0.592271	3.94841	435	3	5808.7	9285.19	7330.91	7474.94	1742.71	0.233141	3.87361	442	3			0.841778	-0.248488	UNCHANGED
SaSA53_1146	Cluster0891	16	10	92.331	0.0983605	1.00718	1.80801	3;4;5	3	SA53_22	SA53_32	SaSA53_1146 LysR family transcriptional regulator 1171436:1172341 reverse MW:34243	1442.52	1898.54	966.692	1435.92	465.96	0.324503	3.15713	863	3	704.454	1107.39	570.745	794.197	279.354	0.351743	2.89993	925	3			0.553094	-0.854404	UNCHANGED
SaSA53_1147	Cluster0892	12	5	93.7911	0.0274564	1.56136	1.80002	2;3;4	3	SA53_22	SA53_32	rpmA 50S ribosomal protein L27 1172557:1172850 reverse MW:10375	5183.98	3762.26	4152.85	4366.36	734.515	0.168221	3.64012	629	3	2537.71	2954.96	1784.52	2425.73	593.202	0.244546	3.38484	733	3	x		0.555549	-0.848013	UNCHANGED
SaSA53_1149	Cluster0894	22	7	180.201	0.352365	0.453007	1.39781	1;2;3;4;5	5	SA53_32	SA53_22	rplU 50S ribosomal protein L21 1173217:1173531 reverse MW:11201	38743.5	14930.8	37286.8	30320.4	13347.6	0.44022	4.48173	121	3	29029.3	56251.1	41865.8	42382.1	13618.3	0.321321	4.62718	73	3			1.39781	0.483166	UNCHANGED
SaSA53_1150	Cluster1651	2	2	9.3313	0.0940459	1.02666	6.1094	3	1	SA53_22	SA53_32	SaSA53_1150 hypothetical protein 1173721:1174212 reverse MW:18756	2591.87	6264.17	655.378	3170.47	2848.81	0.898544	3.50112	709	3	438.565	638.069	480.216	518.95	105.241	0.202796	2.71513	958	3		x	0.163682	-2.61103	DOWN
SaSA53_1152	Cluster0895	55	32	454.949	0.125568	0.901122	1.53177	2;3;4;5	4	SA53_32	SA53_22	thiI tRNA sulfurtransferase 1174870:1176084 reverse MW:45341	11617.7	23136.3	15660.5	16804.8	5843.92	0.347753	4.22543	268	3	20600	31420.5	25202.9	25741.1	5430.32	0.210959	4.41063	140	3			1.53177	0.6152	UNCHANGED
SaSA53_1153	Cluster0896	38	20	239.976	0.566998	0.246419	1.16622	2;4;5	3	SA53_32	SA53_22	SaSA53_1153 Aminotransferase V 1176086:1177231 reverse MW:41794	3674.45	1701.03	6235.08	3870.19	2273.35	0.587401	3.58773	656	3	5966.67	3336.75	4237.07	4513.5	1336.57	0.296128	3.65451	587	3			1.16622	0.221842	UNCHANGED
SaSA53_1155	Cluster0898	35	17	268.995	0.56907	0.244835	1.1365	2;3;5	3	SA53_32	SA53_22	SaSA53_1155 hypothetical protein 1177978:1179327 reverse MW:48744	9268.15	4344.09	8706.14	7439.46	2695.36	0.362305	3.87154	483	3	7376.43	7440.04	10548.4	8454.96	1813.26	0.214461	3.92711	411	3			1.1365	0.184599	UNCHANGED
SaSA53_1156	Cluster0899	22	14	219.868	0.00116913	2.93214	2.05175	2;3;4;5	4	SA53_32	SA53_22	SaSA53_1156 hypothetical protein 1179502:1179837 reverse MW:12706	9230.44	8517.15	10557.1	9434.89	1035.22	0.109723	3.97474	418	3	17099.1	20347.3	20627.6	19358	1961.28	0.101316	4.28686	195	3	x	x	2.05175	1.03685	UP
SaSA53_1157	Cluster0900	34	19	187.234	0.0386343	1.41303	1.71498	3;4;5	3	SA53_32	SA53_22	aroC Chorismate synthase 1179921:1181087 reverse MW:42640	2253.62	1744.71	2687.33	2228.55	471.81	0.211711	3.34802	797	3	3117.45	4775.14	3573.19	3821.93	856.383	0.224071	3.58228	632	3	x		1.71498	0.778193	UNCHANGED
SaSA53_1159	Cluster0902	21	13	137.93	0.483674	0.315447	1.10194	2;3;4;5	4	SA53_32	SA53_22	aroD 3-dehydroquinate dehydratase 1182249:1182926 reverse MW:25598	4284.57	4662.2	4263.02	4403.26	224.508	0.0509868	3.64377	627	3	3878.22	5143.19	5535	4852.14	865.888	0.178455	3.68593	569	3			1.10194	0.140047	UNCHANGED
SaSA53_1160	Cluster1492	6	3	35.639	0.413461	0.383566	1.24128	4	1	SA53_32	SA53_22	SaSA53_1160 SAM-dependent methyltransferase 1182926:1184083 reverse MW:44130	1602.7	1498.89	2601.41	1901	608.794	0.320249	3.27898	823	3	2603.99	1644.63	2830.39	2359.67	629.503	0.266776	3.37285	741	3			1.24128	0.311828	UNCHANGED
SaSA53_1161	Cluster0903	80	42	527.349	0.0830205	1.08081	2.98823	2;3;4;5	4	SA53_22	SA53_32	SaSA53_1161 Alkaline phosphatase 1184218:1186362 forward MW:81090	15866.7	29594.7	7310.88	17590.8	11241.5	0.639059	4.24528	255	3	6153.71	5020.4	6485.93	5886.68	768.391	0.130531	3.76987	513	3		x	0.334646	-1.57929	DOWN
SaSA53_1162	Cluster0904	16	12	144.209	0.221381	0.65486	1.65573	1;2;3;5	4	SA53_32	SA53_22	rplT 50S ribosomal protein L20 1186604:1186963 reverse MW:13651	14285.6	6341.33	29268.9	16631.9	11642.5	0.700008	4.22094	273	3	27316	21217.3	34080.7	27538	6434.59	0.233663	4.43993	132	3			1.65573	0.727466	UNCHANGED
SaSA53_1164	Cluster0906	19	13	187.119	0.619405	0.208025	1.07626	1;2;4;5	4	SA53_32	SA53_22	infC Translation initiation factor IF-3 1187261:1187791 reverse MW:20091	12785.6	14859.1	16028.1	14557.6	1642.14	0.112803	4.16309	317	3	16705.2	12582.7	17715.5	15667.8	2719.11	0.173547	4.19501	238	3			1.07626	0.106029	UNCHANGED
SaSA53_1165	Cluster0907	40	18	236.297	0.735532	0.133399	1.15723	2;3;4;5	4	SA53_22	SA53_32	cmk Cytidylate kinase 1187952:1188635 reverse MW:25073	8489.49	8592.42	4025.15	7035.69	2607.71	0.37064	3.84731	495	3	5179.13	6331.33	6728.79	6079.75	804.883	0.132387	3.78389	502	3			0.86413	-0.21068	UNCHANGED
SaSA53_1166	Cluster0908	2	2	27.7518	0.7298	0.136796	1.12936	5	1	SA53_32	SA53_22	SaSA53_1166 Membrane protein 1188646:1189170 reverse MW:18428	5715.77	4703.66	4633.96	5017.8	605.468	0.120664	3.70051	596	3	4465.74	8197.53	4337.37	5666.88	2192.54	0.386905	3.75334	527	3			1.12936	0.175501	UNCHANGED
SaSA53_1168	Cluster0910	6	4	43.2187	0.0607456	1.21649	1.98593	2;5	2	SA53_32	SA53_22	SaSA53_1168 Pore forming protein 1189516:1189890 reverse MW:14894	4799.92	2167.15	5538.04	4168.37	1771.97	0.425098	3.61997	639	3	7729.85	8384.95	8719.45	8278.08	503.381	0.0608088	3.91793	416	3			1.98593	0.989813	UNCHANGED
SaSA53_1169	Cluster0911	41	26	323.894	0.411332	0.385807	1.08267	2;3;4;5	4	SA53_32	SA53_22	pepT Peptidase T 1189919:1191139 reverse MW:45396	14731	12571.2	12334.9	13212.4	1320.49	0.0999436	4.12098	341	3	13394.2	13316.4	16203.4	14304.7	1644.84	0.114986	4.15548	278	3			1.08267	0.114595	UNCHANGED
SaSA53_1170	Cluster0912	3	1	13.7101	0.819084	0.0866716	1.91801	4	1	SA53_32	SA53_22	SaSA53_1170 Polysaccharide biosynthesis protein 1191274:1192941 reverse MW:61668	151.247	121.492	113.909	128.883	19.7357	0.153129	2.1102	1027	3	284.567	31.3851	425.645	247.199	199.769	0.808129	2.39305	1004	3			1.91801	0.939613	UNCHANGED
SaSA53_1171	Cluster0913	39	22	241.742	0.302928	0.51866	1.11904	2;4;5	3	SA53_32	SA53_22	murE UDP-N-acetylmuramoyl-L-alanyl-D-glutamate--L- lysine ligase 1193032:1194486 forward MW:54453	8101	6067.56	7710.52	7293.03	1079.09	0.147962	3.86291	490	3	7454.29	8648.88	8380.37	8161.18	626.731	0.0767942	3.91175	420	3			1.11904	0.162261	UNCHANGED
SaSA53_1173	Cluster1726	28	14	211.01	0.153147	0.814892	1.38224	3;4;5	3	SA53_32	SA53_22	fhuD Ferrichrome ABC transporter substrate-binding protein 1195366:1196298 forward MW:34908	4797.95	2873.82	5693.91	4455.22	1440.94	0.323428	3.64887	621	3	6023.08	6068.05	6383.5	6158.21	196.396	0.0318917	3.78945	499	3			1.38224	0.467013	UNCHANGED
SaSA53_1178	Cluster0915	23	12	151.575	0.0069841	2.15589	2.77341	3;4;5	3	SA53_22	SA53_32	SaSA53_1178 hypothetical protein 1199616:1200269 reverse MW:25917	28458.9	25886.4	16056	23467.1	6545.8	0.278935	4.37046	182	3	8781.4	7159.49	9443.49	8461.46	1175.13	0.13888	3.92745	410	3	x	x	0.360568	-1.47166	DOWN
SaSA53_1179	Cluster0916	39	24	362.693	0.774857	0.110779	1.04993	1;2;3;4;5	5	SA53_22	SA53_32	ppaC Manganese-dependent inorganic pyrophosphatase 1200328:1201263 reverse MW:33597	67440.4	45997.3	52367.9	55268.5	11011.9	0.199243	4.74248	43	3	50793.3	45078.1	62049.3	52640.2	8635.04	0.164039	4.72132	53	3			0.952445	-0.0702922	UNCHANGED
SaSA53_1181	Cluster0918	14	9	99.3669	0.0636439	1.19624	1.44125	2;3;5	3	SA53_32	SA53_22	SaSA53_1181 hypothetical protein 1202236:1203570 reverse MW:49800	4779.35	3912.5	5911.51	4867.79	1002.44	0.205932	3.68733	605	3	7493.58	5879.51	7674.03	7015.71	988.1	0.140841	3.84607	458	3			1.44125	0.527322	UNCHANGED
SaSA53_1182	Cluster0919	5	2	26.2764	0.0398884	1.39915	74.6156	5	1	SA53_22	SA53_32	SaSA53_1182 SAM-dependent methyltransferase 1203750:1204316 reverse MW:21003	1870.81	6771.98	156.128	2932.97	3433.44	1.17064	3.46731	734	3	45.835	10.5822	61.506	39.3077	26.0818	0.663529	1.59448	1041	3	x	x	0.013402	-6.22141	DOWN
SaSA53_1183	Cluster0920	15	8	78.4394	0.0592806	1.22709	3.27802	3;4	2	SA53_22	SA53_32	SaSA53_1183 Fe-S oxidoreductase 1204285:1205244 reverse MW:37088	3226.92	962.072	2002.82	2063.94	1133.66	0.549271	3.3147	808	3	802.914	361.301	724.677	629.631	235.65	0.374267	2.79909	945	3		x	0.305063	-1.71282	DOWN
SaSA53_1191	Cluster1577	3	1	15.3317	0.379195	0.421138	1.37144	3	1	SA53_22	SA53_32	SaSA53_1191 Signal peptidase I 1214863:1215432 reverse MW:21373	584.065	299.288	331.511	404.955	155.948	0.385101	2.60741	986	3	197.771	515.72	172.339	295.277	191.333	0.647977	2.47023	996	3			0.729161	-0.455692	UNCHANGED
SaSA53_1193	Cluster0923	10	8	59.7009	0.0441472	1.3551	1.51423	3	1	SA53_32	SA53_22	SaSA53_1193 Glycosyltransferase 1215970:1217118 reverse MW:43814	2097.04	1477.84	2281.59	1952.16	421.003	0.215661	3.29051	819	3	2942.86	2635.74	3289.46	2956.02	327.06	0.110642	3.47071	689	3	x		1.51423	0.598587	UNCHANGED
SaSA53_1194	Cluster0924	15	9	99.2842	0.556345	0.254656	1.06289	3;5	2	SA53_32	SA53_22	SaSA53_1194 Glycosyltransferase family 2 1217108:1217956 reverse MW:32885	2531.4	2255.98	3185.53	2657.64	477.459	0.179655	3.4245	753	3	2861.67	2616.1	2996.59	2824.79	192.905	0.0682902	3.45099	702	3			1.06289	0.0879983	UNCHANGED
SaSA53_1197	Cluster0927	26	15	187.403	0.0265742	1.57554	1.27551	3;4;5	3	SA53_22	SA53_32	SaSA53_1197 Family 2 glycosyltransferase 1220743:1221690 reverse MW:37045	4591.61	3802.69	3933.73	4109.35	422.76	0.102878	3.61377	640	3	3083.12	3483.98	3098.05	3221.71	227.247	0.070536	3.50809	673	3	x		0.783997	-0.35108	UNCHANGED
SaSA53_1198	Cluster0928	27	16	209.142	0.0387474	1.41176	1.68228	2;3;4;5	4	SA53_32	SA53_22	SaSA53_1198 Family 2 glycosyltransferase 1221699:1222634 reverse MW:35867	2842.1	2271.28	3897.84	3003.74	825.242	0.274738	3.47766	726	3	4307.98	5108.21	5743.17	5053.12	719.179	0.142324	3.70356	558	3	x		1.68228	0.750415	UNCHANGED
SaSA53_1199	Cluster0929	42	25	358.374	0.446924	0.349766	1.16397	3;4;5	3	SA53_32	SA53_22	SaSA53_1199 Nucleotide sugar dehydratase 1222636:1223694 reverse MW:39396	17123.3	11314.3	16814.5	15084	3268.34	0.216676	4.17852	304	3	14647.3	16061.2	21963.5	17557.3	3880.77	0.221034	4.24446	219	3			1.16397	0.219054	UNCHANGED
SaSA53_1200	Cluster0930	36	18	274.495	0.232219	0.634103	2.07289	2;3;4;5	4	SA53_22	SA53_32	ispD 2-C-methyl-D-erythritol 4-phosphate cytidylyltransferase 1223694:1224413 reverse MW:26356	8873.43	16922.3	5404.88	10400.2	5908.54	0.568118	4.01704	386	3	5053.91	1651.91	8345.93	5017.25	3347.16	0.667132	3.70047	560	3		x	0.482419	-1.05164	DOWN
SaSA53_1201	Cluster0931	16	11	120.257	0.0909127	1.04138	8.71786	4	1	SA53_22	SA53_32	SaSA53_1201 hypothetical protein 1224416:1225240 reverse MW:32469	5936.28	16305.1	1193.57	7811.66	7728.38	0.989338	3.89274	469	3	835.237	755.393	1097.53	896.053	178.993	0.199757	2.95233	905	3		x	0.114707	-3.12397	DOWN
SaSA53_1202	Cluster0932	64	28	399.262	0.0842438	1.07446	1.38686	2;3;4;5	4	SA53_32	SA53_22	SaSA53_1202 hypothetical protein 1225265:1226998 reverse MW:66599	16883	13124.4	19466.8	16491.4	3189.28	0.19339	4.21726	276	3	20846.7	27074.7	20692.5	22871.3	3641.06	0.159198	4.35929	163	3			1.38686	0.471823	UNCHANGED
SaSA53_1203	Cluster0933	3	1	24.45	0.142815	0.845227	1.90295	5	1	SA53_32	SA53_22	SaSA53_1203 hypothetical protein 1226991:1227344 reverse MW:13425	175.672	163.303	624.772	321.249	262.932	0.818467	2.50684	1001	3	513.68	783.775	536.503	611.32	149.786	0.245021	2.78627	948	3			1.90295	0.928235	UNCHANGED
SaSA53_1204	Cluster0934	24	12	175.56	0.545873	0.262909	1.4178	2;4;5	3	SA53_22	SA53_32	SaSA53_1204 Glycosyl transferase family 2 1227341:1228072 reverse MW:27052	5353.49	12707.5	4076.68	7379.24	4658.4	0.631285	3.86801	488	3	5966.59	4645.81	5001.78	5204.73	683.382	0.1313	3.7164	547	3			0.70532	-0.50365	UNCHANGED
SaSA53_1205	Cluster0935	20	10	129.244	0.984294	0.0068752	1.01158	4;5	2	SA53_22	SA53_32	SaSA53_1205 Alpha-L-Rha alpha-1,3-L-rhamnosyltransferase 1228074:1229015 reverse MW:36786	2751.2	4306.69	2788.26	3282.05	887.554	0.270427	3.51615	695	3	2840.03	3795.68	3097.69	3244.47	494.443	0.152396	3.51114	670	3			0.988549	-0.016616	UNCHANGED
SaSA53_1206	Cluster0936	50	29	308.974	0.280837	0.551546	1.29132	2;3;4;5	4	SA53_22	SA53_32	SaSA53_1206 Glycosyl transferase 1229005:1230159 reverse MW:44321	31203.1	27897.8	19182.4	26094.4	6209.94	0.23798	4.41655	153	3	21351.8	15080.1	24190.9	20207.6	4661.93	0.230702	4.30551	182	3			0.774403	-0.368844	UNCHANGED
SaSA53_1207	Cluster0937	44	19	352.601	0.58943	0.229568	1.09966	1;2;3;5	4	SA53_32	SA53_22	rfbD dTDP-4-dehydrorhamnose reductase 1230276:1231130 reverse MW:32324	27544	13467.8	30907.4	23973.1	9251.99	0.385932	4.37972	177	3	26274.2	28391.4	24421	26362.2	1986.65	0.0753597	4.42098	138	3			1.09966	0.137056	UNCHANGED
SaSA53_1208	Cluster0938	3	2	18.3051	0.690815	0.160638	1.11209	5	1	SA53_22	SA53_32	SaSA53_1208 Aromatic ring hydroxylating protein 1231220:1231558 reverse MW:12805	1523.29	869.864	1423.82	1272.32	352.071	0.276715	3.1046	878	3	1134.63	1371.63	925.995	1144.09	222.969	0.194888	3.05846	871	3			0.89921	-0.153271	UNCHANGED
SaSA53_1209	Cluster0939	68	37	594.938	0.107733	0.967653	1.59217	2;3;4;5	4	SA53_32	SA53_22	sigA RNA polymerase sigma factor SigA 1231666:1232775 reverse MW:42092	16594.1	37618.1	26213.5	26808.6	10524.6	0.392585	4.42827	143	3	45056.1	36485.9	46509.2	42683.8	5416.41	0.126896	4.63026	72	3			1.59217	0.670993	UNCHANGED
SaSA53_1210	Cluster0940	9	4	71.8854	0.696792	0.156897	1.22743	5	1	SA53_22	SA53_32	dnaG DNA primase 1232783:1234564 reverse MW:68020	1271.22	3966.83	2359.31	2532.45	1356.12	0.535496	3.40354	761	3	2279.35	2894.54	1015.75	2063.21	957.858	0.464255	3.31454	770	3			0.81471	-0.295642	UNCHANGED
SaSA53_1211	Cluster0941	6	4	62.3887	0.476543	0.321898	1.36655	2;3;5	3	SA53_32	SA53_22	mscL Large-conductance mechanosensitive channel 1234781:1235158 forward MW:13521	30907.8	31093.2	49142.6	37047.9	10474.8	0.282737	4.56876	87	3	57332.4	26302.4	68248.7	50627.8	21762.1	0.429844	4.70439	59	3			1.36655	0.450541	UNCHANGED
SaSA53_1212	Cluster0942	2	2	13.812	0.336239	0.473352	1.30275	2	1	SA53_22	SA53_32	rpsU 30S ribosomal protein S21 1235255:1235431 reverse MW:6972	10889.8	6495.6	10952.8	9446.06	2555.37	0.270523	3.97525	416	3	5246.09	9460.68	7045.82	7250.86	2114.76	0.291657	3.86039	445	3			0.767607	-0.38156	UNCHANGED
SaSA53_1214	Cluster0944	21	9	155.681	0.104281	0.981794	8.05199	4;5	2	SA53_22	SA53_32	SaSA53_1214 Amino acid ABC transporter substrate-binding protein 1236121:1236927 reverse MW:29047	13266.7	31892.9	2306.58	15822.1	14957.8	0.945376	4.19926	290	3	2197.98	1721.57	1975.41	1964.99	238.376	0.121312	3.29336	784	3		x	0.124193	-3.00935	DOWN
SaSA53_1217	Cluster0946	54	30	425.82	0.972409	0.012151	1.00214	2;3;4;5	4	SA53_32	SA53_22	SaSA53_1217 hypothetical protein 1239456:1240442 reverse MW:38138	10702.7	9550.76	14373.5	11542.3	2518.63	0.218208	4.06229	362	3	11231	14854.8	8615.29	11567	3133.29	0.270881	4.06322	332	3			1.00214	0.00308633	UNCHANGED
SaSA53_1220	Cluster0947	25	13	151.387	0.0823257	1.08446	2.40607	2;4	2	SA53_32	SA53_22	SaSA53_1220 Alpha-1,4 glucan phosphorylase 1242852:1245116 reverse MW:86418	1361.82	617.956	3115.8	1698.52	1282.51	0.755072	3.23007	843	3	4429.61	3714.07	4116.64	4086.77	358.703	0.0877718	3.61138	611	3		x	2.40607	1.26668	UP
SaSA53_1222	Cluster0949	26	11	165.426	0.0858667	1.06618	1.837	2;4	2	SA53_22	SA53_32	SaSA53_1222 LacI family transcription regulator 1246751:1247773 reverse MW:38486	5571.59	6673.49	2991.4	5078.83	1889.86	0.372105	3.70576	591	3	2653.56	2889.85	2750.81	2764.74	118.756	0.0429537	3.44165	704	3			0.544366	-0.877351	UNCHANGED
SaSA53_1223	Cluster0950	17	8	91.4253	0.0540892	1.26689	1.89596	3;4;5	3	SA53_22	SA53_32	SaSA53_1223 Maltose ABC transporter substrate-binding protein 1248028:1249275 forward MW:45341	1898.09	1351.67	1128.32	1459.36	396.019	0.271365	3.16416	862	3	1079.63	609.115	620.413	769.719	268.449	0.348763	2.88633	928	3			0.527436	-0.922932	UNCHANGED
SaSA53_1235	Cluster0956	2	2	15.5784	0.230129	0.638029	1.47042	3	1	SA53_32	SA53_22	SaSA53_1235 Accessory Sec system protein Asp3 1260463:1261455 reverse MW:37838	530.251	280.366	790.993	533.87	255.333	0.478268	2.72744	961	3	970.856	722.884	661.3	785.013	163.863	0.20874	2.89488	927	3			1.47042	0.556229	UNCHANGED
SaSA53_1239	Cluster0958	7	3	33.0502	0.0270725	1.56747	2.54943	5	1	SA53_32	SA53_22	SaSA53_1239 Beta-1,6-galactofuranosyltransferase 1264689:1265696 reverse MW:38671	312.598	248.52	492.616	351.245	126.554	0.360301	2.54561	994	3	777.248	1245.23	663.941	895.475	308.154	0.344123	2.95205	906	3	x	x	2.54943	1.35018	UP
SaSA53_1242	Cluster0959	66	38	443.802	0.313675	0.503519	1.70209	2;3;4	3	SA53_22	SA53_32	uvrB UvrABC system protein B 1270193:1272184 reverse MW:75962	9160.87	15760.9	4621.77	9847.84	5601.25	0.568779	3.99334	404	3	5771.8	5016.86	6568.5	5785.72	775.911	0.134108	3.76236	522	3			0.587511	-0.767311	UNCHANGED
SaSA53_1244	Cluster0960	78	47	605.799	0.324698	0.48852	1.29257	1;2;3;4;5	5	SA53_32	SA53_22	SaSA53_1244 Glutamine ABC transporter permease 1273346:1275529 forward MW:79058	8427.67	21039.1	14383.3	14616.7	6308.95	0.431626	4.16485	315	3	17356.4	16804	22518.7	18893.1	3152.04	0.166836	4.2763	204	3			1.29257	0.37024	UNCHANGED
SaSA53_1245	Cluster0961	47	26	463.68	0.0248518	1.60464	2.02889	1;2;3;4;5	5	SA53_32	SA53_22	SaSA53_1245 Peptide ABC transporter ATP-binding protein 1275529:1276269 forward MW:27158	25589.9	15063.4	23127	21260.1	5506	0.258983	4.32757	201	3	34945.3	53539.5	40918.8	43134.5	9493.06	0.22008	4.63482	71	3	x	x	2.02889	1.02069	UP
SaSA53_1247	Cluster0963	3	1	25.2393	0.302359	0.519477	1.65819	3;5	2	SA53_22	SA53_32	SaSA53_1247 UDP-N-acetylglucosamine 1-carboxyvinyltransferase 1276861:1277019 reverse MW:6019	7352.55	8469.38	2883.21	6235.05	2956	0.474094	3.79484	534	3	3274.57	4439.47	3566.41	3760.15	606.139	0.161201	3.57521	636	3			0.603067	-0.72961	UNCHANGED
SaSA53_1248	Cluster0964	62	39	496.383	0.149988	0.823944	1.6442	2;3;4;5	4	SA53_22	SA53_32	obg GTPase Obg 1277045:1278358 reverse MW:48461	16418.7	30402.5	13953.9	20258.4	8871.08	0.437897	4.3066	218	3	14172.2	10804.4	11986.6	12321.1	1708.62	0.138674	4.09065	311	3			0.608197	-0.717388	UNCHANGED
SaSA53_1250	Cluster0965	23	10	173.712	0.90188	0.0448513	1.00719	2;4;5	3	SA53_32	SA53_22	SaSA53_1250 Aminopeptidase T 1278775:1280016 forward MW:45563	5088.08	4555.08	5503.19	5048.78	475.275	0.0941366	3.70319	593	3	6803.45	3498.02	4953.79	5085.09	1656.62	0.325781	3.7063	554	3			1.00719	0.0103368	UNCHANGED
SaSA53_1253	Cluster0968	7	4	39.262	0.55149	0.258463	1.86858	5	1	SA53_32	SA53_22	SaSA53_1253 Pseudouridine synthase 1282837:1283583 reverse MW:28232	1481.5	2481.4	2891.64	2284.84	725.328	0.317452	3.35886	790	3	2095.44	1686.98	9025.84	4269.42	4124.24	0.965996	3.63037	604	3			1.86858	0.901944	UNCHANGED
SaSA53_1254	Cluster0969	24	15	194.926	0.0411101	1.38605	1.45458	3;4;5	3	SA53_22	SA53_32	SaSA53_1254 Aldo/keto reductase 1283774:1284616 reverse MW:31143	11591.8	12335.2	9349.29	11092.1	1554.42	0.140137	4.04501	374	3	7313.16	6529.33	9034.4	7625.63	1281.43	0.168043	3.88228	434	3	x		0.687483	-0.540604	UNCHANGED
SaSA53_1255	Cluster0970	20	9	148.715	0.281479	0.550554	1.67434	2;5	2	SA53_22	SA53_32	SaSA53_1255 NAD(FAD)-dependent dehydrogenase 1284883:1285557 forward MW:25922	2352.23	4154.91	1362.69	2623.28	1415.7	0.53967	3.41884	758	3	1926.22	1529.01	1245.02	1566.75	342.164	0.218391	3.195	831	3			0.59725	-0.743592	UNCHANGED
SaSA53_1256	Cluster0971	3	1	25.0745	0.272479	0.564667	1.23741	5	1	SA53_32	SA53_22	SaSA53_1256 Lactoylglutathione lyase 1285645:1286037 forward MW:14962	1597.41	1707.81	2862.44	2055.89	700.672	0.340812	3.313	809	3	2483.49	2824.04	2324.39	2543.97	255.257	0.100338	3.40551	719	3			1.23741	0.307321	UNCHANGED
SaSA53_1257	Cluster0972	4	2	20.3402	0.0337877	1.47124	1.66325	3	1	SA53_22	SA53_32	SaSA53_1257 Glycosyl transferase 1286166:1287092 forward MW:35112	791.86	662.786	500.551	651.733	145.969	0.22397	2.81407	951	3	364.629	352.281	458.621	391.843	58.1597	0.148426	2.59311	979	3	x		0.601233	-0.734003	UNCHANGED
SaSA53_1258	Cluster0973	5	4	32.4255	0.0667299	1.17568	3.42783	3	1	SA53_22	SA53_32	SaSA53_1258 Amino acid transporter 1287222:1288610 forward MW:51311	5731.32	11536.2	2684.81	6650.79	4496.78	0.676127	3.82287	511	3	1672.21	2000.49	2147.99	1940.23	243.548	0.125525	3.28785	788	3		x	0.291729	-1.7773	DOWN
SaSA53_1260	Cluster0975	83	43	569.941	0.308111	0.511292	1.20153	2;3;4;5	4	SA53_22	SA53_32	rnr Ribonuclease R 1289164:1291569 reverse MW:90622	21627.7	22046.2	18160.6	20611.5	2132.84	0.103478	4.31411	213	3	19798.3	12025	19640.2	17154.5	4443	0.258999	4.23438	224	3			0.832275	-0.264868	UNCHANGED
SaSA53_1261	Cluster0976	3	1	21.6626	0.141449	0.8494	1.23939	3	1	SA53_32	SA53_22	SaSA53_1261 Preprotein translocase subunit SecG 1291682:1291918 reverse MW:8796	30092.8	23523.3	33680.3	29098.8	5150.91	0.177015	4.46388	130	3	32416.2	35969.9	39808.5	36064.9	3697.1	0.102512	4.55708	95	3			1.23939	0.309634	UNCHANGED
SaSA53_1266	Cluster0979	6	3	33.0736	0.505162	0.296569	1.20971	5	1	SA53_32	SA53_22	mutM Formamidopyrimidine-DNA glycosylase 1296517:1297338 reverse MW:31143	1594.61	390.576	1511.82	1165.67	672.525	0.576943	3.06657	888	3	1325.5	1751.6	1153.27	1410.12	308.013	0.21843	3.14926	845	3			1.20971	0.274664	UNCHANGED
SaSA53_1274	Cluster0984	46	26	375.086	0.187006	0.728143	4.07452	2;3;5	3	SA53_22	SA53_32	era GTPase Era 1302706:1303650 reverse MW:36024	15584.6	60476	6885.73	27648.8	28760	1.04019	4.44168	139	3	5384.13	7986.34	6986.83	6785.76	1312.71	0.19345	3.8316	465	3		x	0.245427	-2.02663	DOWN
SaSA53_1276	Cluster0985	14	6	92.2562	0.0330685	1.48059	4.19604	3	1	SA53_22	SA53_32	ybeY Endoribonuclease YbeY 1304026:1304523 reverse MW:19306	2820.75	4271.87	1226.79	2773.14	1523.1	0.549234	3.44297	743	3	612.428	441.705	928.549	660.894	247.014	0.373758	2.82013	940	3	x	x	0.23832	-2.06903	DOWN
SaSA53_1277	Cluster0986	6	5	28.638	0.00817432	2.08755	2.04812	4	1	SA53_32	SA53_22	SaSA53_1277 Tetracenomycin polyketide synthesis O-methyltransferase TcmP 1304918:1305724 reverse MW:31312	666.951	638.977	912.34	739.423	150.403	0.203405	2.86889	939	3	1289.21	1792.51	1461.57	1514.43	255.784	0.168898	3.18025	837	3	x	x	2.04812	1.0343	UP
SaSA53_1279	Cluster0988	10	4	61.0976	0.078288	1.1063	12.7807	2;4	2	SA53_22	SA53_32	SaSA53_1279 Nucleotidyltransferase 1306715:1307518 forward MW:31377	2862.63	6258.25	361.975	3160.95	2959.44	0.936248	3.49982	710	3	166.545	385.466	189.958	247.323	120.207	0.486031	2.39326	1003	3		x	0.0782432	-3.67589	DOWN
SaSA53_1280	Cluster0989	37	16	270.331	0.301769	0.520325	1.32796	2;4;5	3	SA53_22	SA53_32	SaSA53_1280 Phosphate starvation-inducible protein PhoH 1307610:1308596 reverse MW:36622	18609.1	10529.3	15077.3	14738.6	4050.52	0.274825	4.16845	309	3	10554.7	7974.49	14766.7	11098.6	3428.62	0.308922	4.04527	344	3			0.753035	-0.409211	UNCHANGED
SaSA53_1281	Cluster0990	20	10	107.761	0.247387	0.606623	2.81032	2;5	2	SA53_22	SA53_32	SaSA53_1281 hypothetical protein 1308720:1310492 reverse MW:67468	3176.37	14460	3065.61	6900.65	6546.8	0.948722	3.83889	500	3	3043.52	883.314	3439.56	2455.46	1375.85	0.56032	3.39013	729	3		x	0.355831	-1.49074	DOWN
SaSA53_1283	Cluster0992	4	2	31.8558	0.162143	0.790101	1.9092	2;3	2	SA53_32	SA53_22	msrA Peptide methionine sulfoxide reductase MsrA 1310861:1311370 reverse MW:19549	449.779	164.112	674.76	429.55	255.925	0.595797	2.63301	981	3	1097.79	630.568	731.942	820.099	245.768	0.299681	2.91387	920	3			1.9092	0.932971	UNCHANGED
SaSA53_1284	Cluster0993	13	8	68.9438	0.911839	0.0400817	1.04594	2;5	2	SA53_22	SA53_32	SaSA53_1284 S1 RNA-binding protein 1311507:1312361 reverse MW:32297	2357.86	1505.56	3209.37	2357.6	851.905	0.361344	3.37247	778	3	3135.55	1884.02	1742.61	2254.06	766.663	0.340125	3.35297	752	3			0.956082	-0.0647942	UNCHANGED
SaSA53_1285	Cluster0994	29	17	287.776	0.00954878	2.02005	1.65616	1;2;3;4;5	5	SA53_32	SA53_22	frr Ribosome-recycling factor 1312479:1313036 reverse MW:20835	26731.2	24217.8	23868.8	24939.3	1561.66	0.0626184	4.39688	164	3	33778.2	47383.3	42749.1	41303.5	6916.75	0.167461	4.61599	77	3	x		1.65616	0.727846	UNCHANGED
SaSA53_1286	Cluster0995	21	8	156.181	0.249093	0.603638	1.81341	2;3;4;5	4	SA53_22	SA53_32	pyrH Uridylate kinase 1313052:1313780 reverse MW:25903	6923.87	18511	6579.54	10671.5	6791.44	0.63641	4.02822	381	3	4364.04	7045.62	6244.6	5884.75	1376.53	0.233915	3.76973	514	3			0.551447	-0.858707	UNCHANGED
SaSA53_1291	Cluster1000	8	4	39.7232	0.000393301	3.40527	3.22103	4	1	SA53_22	SA53_32	SaSA53_1291 Nickel ABC transporter substrate-binding protein 1317081:1318697 reverse MW:61464	3035.79	3314.57	2939.25	3096.53	194.896	0.06294	3.49088	714	3	1090.24	780.736	1013.07	961.349	161.104	0.167582	2.98288	899	3	x	x	0.31046	-1.68752	DOWN
SaSA53_1292	Cluster1001	53	25	482.817	0.0666992	1.17588	2.05764	2;3;4;5	4	SA53_22	SA53_32	rplA 50S ribosomal protein L1 1319088:1319777 reverse MW:24293	14022	25116.2	12457.6	17198.6	6901.31	0.401272	4.23549	261	3	6285.97	7308	11481.2	8358.39	2752.29	0.329285	3.92212	413	3		x	0.485993	-1.04099	DOWN
SaSA53_1293	Cluster1002	35	16	315.795	0.13962	0.855053	1.5277	1;2;3;4;5	5	SA53_32	SA53_22	rplK 50S ribosomal protein L11 1319881:1320306 reverse MW:14872	29081.1	24934.2	35491.7	29835.6	5319.04	0.178278	4.47474	124	3	30082.2	55342.1	51315.2	45579.8	13571.6	0.297754	4.65877	67	3			1.5277	0.611359	UNCHANGED
SaSA53_1295	Cluster1004	21	8	136.55	0.502606	0.298772	1.36211	3;4;5	3	SA53_22	SA53_32	SaSA53_1295 Amidohydrolase 1321907:1323121 reverse MW:44117	4527.92	1930.42	5095.38	3851.24	1687.5	0.438171	3.5856	658	3	3243.89	2481.36	2756.96	2827.4	386.118	0.136563	3.45139	701	3			0.734154	-0.445845	UNCHANGED
SaSA53_1298	Cluster1007	26	13	146.026	0.796346	0.0988985	1.00059	2;3;5	3	SA53_32	SA53_22	SaSA53_1298 Anthranilate synthase 1324728:1326443 reverse MW:65348	3129.53	2749.73	2954.19	2944.48	190.084	0.064556	3.46901	733	3	4017.36	1428.05	3393.22	2946.21	1351.29	0.458654	3.46926	693	3			1.00059	0.000846787	UNCHANGED
SaSA53_1299	Cluster1008	38	15	231.932	0.0859933	1.06554	1.64867	3;4;5	3	SA53_32	SA53_22	ftsK DNA translocase FtsK 1326525:1328975 reverse MW:90633	2464.03	1980.45	4397.03	2947.17	1278.69	0.43387	3.46941	732	3	4349.52	5313.09	4914.13	4858.92	484.153	0.0996423	3.68654	568	3			1.64867	0.721304	UNCHANGED
SaSA53_1300	Cluster1009	6	2	45.0422	0.0988721	1.00493	1.34356	5	1	SA53_32	SA53_22	SaSA53_1300 Peptidylprolyl isomerase 1329141:1329944 forward MW:29341	1679.61	1296.2	1466.36	1480.72	192.112	0.129742	3.17047	857	3	1788.49	2453.44	1726.39	1989.44	403.034	0.202587	3.29873	781	3			1.34356	0.42606	UNCHANGED
SaSA53_1302	Cluster1011	20	13	163.766	0.034321	1.46444	1.92526	3;4;5	3	SA53_22	SA53_32	SaSA53_1302 Manganese ABC transporter ATP-binding protein 1330831:1331547 reverse MW:26143	7965.21	15076.8	9064.32	10702.1	3828.23	0.357708	4.02947	380	3	5440.5	5590.72	5645.11	5558.78	105.978	0.0190651	3.74498	531	3	x		0.51941	-0.945054	UNCHANGED
SaSA53_1303	Cluster1012	38	23	280.652	0.618055	0.208973	1.13158	1;3;4;5	4	SA53_32	SA53_22	SaSA53_1303 Manganese ABC transporter substrate-binding protein 1331711:1332637 reverse MW:34322	16976.7	9366.82	24630.6	16991.4	7631.92	0.449164	4.23023	263	3	21532.9	13656.6	22491.7	19227.1	4847.93	0.252141	4.28391	198	3			1.13158	0.178335	UNCHANGED
SaSA53_1304	Cluster1013	31	16	200.44	0.0809561	1.09175	1.67007	2;4;5	3	SA53_32	SA53_22	SaSA53_1304 MarR family transcriptional regulator 1332804:1333451 forward MW:24932	3634.24	2733.43	5569.49	3979.05	1449.13	0.364189	3.59978	647	3	8155.38	5723.83	6056.74	6645.32	1318.3	0.198381	3.82252	471	3			1.67007	0.739913	UNCHANGED
SaSA53_1305	Cluster1014	26	17	188.11	0.0911163	1.0404	2.11993	2;3;4;5	4	SA53_22	SA53_32	SaSA53_1305 5'-methylthioadenosine/S-adenosylhomocysteine nucleosidase 2 1333491:1334180 reverse MW:24539	15935.5	25013.3	8884.21	16611	8085.74	0.48677	4.2204	274	3	7462.77	7930.29	8113.9	7835.65	335.72	0.0428451	3.89408	428	3		x	0.471715	-1.08401	DOWN
SaSA53_1306	Cluster1015	8	3	46.0116	0.0940671	1.02656	1.75726	2	1	SA53_22	SA53_32	SaSA53_1306 hypothetical protein 1334190:1334459 reverse MW:10368	1794.07	2662.39	1225.85	1894.1	723.478	0.381963	3.2774	824	3	1245.85	943.304	1044.47	1077.87	154.013	0.142886	3.03257	882	3			0.569068	-0.813327	UNCHANGED
SaSA53_1307	Cluster1016	10	4	85.7411	0.109074	0.96228	2.3442	3;5	2	SA53_22	SA53_32	SaSA53_1307 ADP-ribose pyrophosphatase 1334459:1335013 reverse MW:20569	1080.27	2644.25	898.465	1541	959.761	0.622818	3.1878	852	3	574.676	877.864	519.556	657.365	192.936	0.293499	2.81781	941	3		x	0.426584	-1.2291	DOWN
SaSA53_1308	Cluster1017	18	8	124.068	0.184156	0.734814	2.1663	4;5	2	SA53_22	SA53_32	glmU Bifunctional protein GlmU 1335034:1336413 reverse MW:49435	18523.3	28853.2	8508.72	18628.4	10172.6	0.546082	4.27018	239	3	8251.81	4726.46	12819.3	8599.18	4057.58	0.471856	3.93446	406	3		x	0.461617	-1.11523	DOWN
SaSA53_1310	Cluster1018	20	10	124.512	0.197672	0.704054	1.25164	3;5	2	SA53_22	SA53_32	SaSA53_1310 NAD(P)-dependent oxidoreductase 1337549:1338505 reverse MW:35257	1737.93	1687.78	1217.43	1547.71	287.132	0.18552	3.18969	851	3	1254.13	1404.62	1050.89	1236.54	177.519	0.14356	3.09221	861	3			0.798949	-0.323824	UNCHANGED
SaSA53_1311	Cluster1579	6	4	46.1747	0.472999	0.32514	1.09546	4;5	2	SA53_32	SA53_22	SaSA53_1311 RNA-binding protein 1338502:1338954 reverse MW:17291	1013.85	919.994	806.004	913.283	104.085	0.113968	2.96061	918	3	831.731	1101.39	1068.27	1000.46	147.062	0.146994	3.0002	895	3			1.09546	0.131536	UNCHANGED
SaSA53_1317	Cluster1022	4	1	26.8045	0.0281491	1.55054	1.68471	2	1	SA53_32	SA53_22	SaSA53_1317 hypothetical protein 1342904:1345063 reverse MW:83146	170.778	276.209	208.595	218.527	53.4127	0.244421	2.33951	1012	3	315.988	379.676	408.804	368.156	47.4685	0.128936	2.56603	984	3	x		1.68471	0.752503	UNCHANGED
SaSA53_1322	Cluster1024	124	68	1038.53	0.19037	0.720402	3.42796	1;2;3;4;5	5	SA53_22	SA53_32	metG Methionine--tRNA ligase 1349635:1351632 reverse MW:75580	33578.6	67258.5	8898.61	36578.5	29295.4	0.800889	4.56323	90	3	9751.56	11443.6	10816.8	10670.6	855.417	0.0801655	4.02819	351	3		x	0.291718	-1.77735	DOWN
SaSA53_1325	Cluster1026	2	1	11.0519	0.00560917	2.2511	2.27685	4	1	SA53_32	SA53_22	SaSA53_1325 PTS lactose transporter subunit IIC 1353838:1355055 forward MW:46803	378.498	473.954	321.324	391.259	77.1107	0.197084	2.59246	988	3	760.534	1072.68	839.291	890.836	162.332	0.182224	2.9498	907	3	x	x	2.27685	1.18704	UP
SaSA53_1326	Cluster1027	17	11	103.376	0.344072	0.46335	1.30583	3;4;5	3	SA53_22	SA53_32	SaSA53_1326 Acyltransferase 1355039:1355881 forward MW:31777	2764.8	1636.62	2333.39	2244.94	569.27	0.25358	3.3512	795	3	2353.21	1084.17	1720.09	1719.16	634.52	0.369088	3.23532	806	3			0.765794	-0.384972	UNCHANGED
SaSA53_1327	Cluster1028	47	20	323.958	0.133025	0.876067	1.5101	2;3;4;5	4	SA53_32	SA53_22	SaSA53_1327 Exodeoxyribonuclease 1355958:1356785 forward MW:31287	5238	9603.29	5310.42	6717.23	2499.66	0.372126	3.82719	508	3	8857.33	12718.7	8855.04	10143.7	2230	0.219842	4.0062	366	3			1.5101	0.594642	UNCHANGED
SaSA53_1328	Cluster1029	13	6	89.3227	0.134836	0.870194	1.29567	2;4	2	SA53_22	SA53_32	SaSA53_1328 Arsenate reductase 1356824:1357180 reverse MW:13592	7316.78	5068.93	7319.78	6568.5	1298.66	0.197711	3.81747	515	3	4714.85	4923.8	5570.1	5069.58	445.872	0.0879504	3.70497	555	3			0.771802	-0.373697	UNCHANGED
SaSA53_1330	Cluster1031	55	36	493.265	0.0136843	1.86378	1.59109	1;2;3;4;5	5	SA53_32	SA53_22	SaSA53_1330 3-phosphoglycerate dehydrogenase 1357715:1358896 reverse MW:43163	17473.7	19859.7	19129.2	18820.8	1222.49	0.0649542	4.27464	233	3	24809.3	35269	29758.7	29945.7	5232.36	0.174729	4.47633	121	3	x		1.59109	0.670015	UNCHANGED
SaSA53_1331	Cluster1032	6	3	41.482	0.819677	0.0863574	1.02238	4;5	2	SA53_32	SA53_22	SaSA53_1331 GNAT family acetyltransferase 1358959:1359507 reverse MW:21059	1273.18	1010.47	1125.84	1136.5	131.68	0.115864	3.05557	894	3	1159.52	1291.49	1034.77	1161.93	128.376	0.110485	3.06518	869	3			1.02238	0.0319249	UNCHANGED
SaSA53_1332	Cluster1033	56	34	461.895	0.0533885	1.27255	1.71498	2;3;4;5	4	SA53_32	SA53_22	serC Phosphoserine aminotransferase 1359575:1360666 reverse MW:40519	7965.08	6369.81	8342.18	7559.03	1047.01	0.138511	3.87847	476	3	9168.02	13197.9	16524.8	12963.6	3684	0.284181	4.11272	302	3			1.71498	0.778191	UNCHANGED
SaSA53_1333	Cluster1034	22	12	144.22	0.584245	0.233405	1.14214	2;3;4;5	4	SA53_32	SA53_22	cutC Copper homeostasis protein CutC 1360799:1361434 forward MW:23344	12443.3	21390.4	14743.2	16192.3	4646.28	0.286944	4.20931	281	3	15736.3	15086.3	24659.1	18493.9	5349.15	0.289239	4.26703	208	3			1.14214	0.191742	UNCHANGED
SaSA53_1334	Cluster1035	35	20	211.701	0.264194	0.578077	1.53176	2;3;4;5	4	SA53_22	SA53_32	rsmI Ribosomal RNA small subunit methyltransferase I 1361704:1362567 reverse MW:32478	32508.3	22375	16056.2	23646.5	8299.41	0.350978	4.37377	179	3	14696.1	8236.12	23380.3	15437.5	7599.26	0.49226	4.18858	245	3			0.652845	-0.615189	UNCHANGED
SaSA53_1335	Cluster1036	8	4	66.159	0.101459	0.99371	1.46473	2;3	2	SA53_22	SA53_32	SaSA53_1335 Initiation-control protein YabA 1362573:1362899 reverse MW:12655	8895.23	6049.29	5193.18	6712.57	1938.1	0.288727	3.82689	509	3	4135.22	4980.99	4632.24	4582.82	425.046	0.0927477	3.66113	581	3			0.682722	-0.55063	UNCHANGED
SaSA53_1336	Cluster1037	18	10	88.2639	0.789234	0.102794	1.29884	4;5	2	SA53_22	SA53_32	SaSA53_1336 DNA polymerase III subunit delta 1362929:1363792 reverse MW:32908	2375.77	6451.86	1753.29	3526.97	2552.07	0.723588	3.5474	681	3	2388.05	3538.17	2220.19	2715.47	717.401	0.26419	3.43385	708	3			0.769916	-0.377228	UNCHANGED
SaSA53_1337	Cluster1038	48	23	304.549	0.200195	0.698547	1.43716	2;3;4;5	4	SA53_22	SA53_32	tmk Thymidylate kinase 1363812:1364447 reverse MW:24018	4880.8	6461.62	3373.92	4905.45	1544	0.314751	3.69068	603	3	2942.22	4286.41	3011.26	3413.3	756.928	0.221758	3.53317	658	3			0.695818	-0.523218	UNCHANGED
SaSA53_1343	Cluster1044	10	5	55.5655	0.589617	0.22943	1.16924	4	1	SA53_32	SA53_22	SaSA53_1343 Branched-chain amino acid ABC transporter substrate-binding protein 1368621:1369787 reverse MW:40749	436.782	227.71	354.806	339.766	105.344	0.310049	2.53118	996	3	283.893	538.978	368.936	397.269	129.882	0.326936	2.59908	978	3			1.16924	0.225574	UNCHANGED
SaSA53_1344	Cluster1045	5	3	34.8564	0.282496	0.548988	2.40339	4	1	SA53_22	SA53_32	SaSA53_1344 hypothetical protein 1369942:1370187 reverse MW:9862	456.459	985.74	168.464	536.888	414.532	0.772102	2.72988	960	3	115.616	398.416	156.131	223.387	152.927	0.68458	2.34906	1008	3		x	0.416078	-1.26507	DOWN
SaSA53_1345	Cluster1046	10	5	69.8861	0.109838	0.959245	1.86309	2;5	2	SA53_22	SA53_32	clpP ATP-dependent Clp protease proteolytic subunit 1370287:1370877 reverse MW:21550	21018.4	8663.52	14304.8	14662.2	6185.21	0.421846	4.1662	311	3	6435.98	7824.31	9349.24	7869.85	1457.16	0.185158	3.89597	427	3			0.536742	-0.897699	UNCHANGED
SaSA53_1346	Cluster1047	30	17	281.463	0.0192833	1.71482	2.30982	2;3;4;5	4	SA53_32	SA53_22	upp Uracil phosphoribosyltransferase 1371002:1371631 reverse MW:22735	5904.51	4043.53	8859.34	6269.13	2428.52	0.387378	3.79721	530	3	13033.6	15868.1	14539.9	14480.6	1418.19	0.0979374	4.16079	269	3	x	x	2.30982	1.20778	UP
SaSA53_1347	Cluster1048	20	11	115.754	0.707673	0.150167	1.18896	2;5	2	SA53_22	SA53_32	SaSA53_1347 Cysteine desulfhydrase 1371741:1372910 reverse MW:44788	2128.12	3667.31	1496.99	2430.81	1116.37	0.459261	3.38575	771	3	2063.28	2234.84	1835.32	2044.48	200.424	0.0980317	3.31058	771	3			0.84107	-0.249702	UNCHANGED
SaSA53_1348	Cluster1049	10	3	66.7777	0.0276018	1.55906	2.3212	2;3;5	3	SA53_22	SA53_32	SaSA53_1348 tRNA (cytidine(34)-2'-O)-methyltransferase 1373046:1373594 reverse MW:21218	539.342	825.095	482.063	615.5	183.76	0.298554	2.78923	954	3	197.161	370.738	227.595	265.165	92.687	0.349545	2.42352	999	3	x	x	0.430812	-1.21487	DOWN
SaSA53_1349	Cluster1050	5	3	29.6962	0.586229	0.231933	1.1211	3	1	SA53_32	SA53_22	SaSA53_1349 Amino acid-polyamine-organocation (APC) family permease 1373767:1375119 reverse MW:49231	10008.7	2421.31	9638.6	7356.19	4277.74	0.581515	3.86665	489	3	7236.25	9923.12	7581.6	8246.99	1461.81	0.177253	3.9163	418	3			1.1211	0.164909	UNCHANGED
SaSA53_1350	Cluster1733	55	29	353.555	0.329642	0.481958	2.84859	3;4;5	3	SA53_22	SA53_32	SaSA53_1350 Potassium transporter TrkA 1375325:1376674 forward MW:50297	13026.3	39436.7	4572.64	19011.9	18186.4	0.956582	4.27902	231	3	6840.92	5564.94	7616.56	6674.14	1035.93	0.155215	3.8244	469	3		x	0.351051	-1.51025	DOWN
SaSA53_1355	Cluster1052	30	15	258.003	0.538088	0.269147	1.07014	2;5	2	SA53_22	SA53_32	SaSA53_1355 Pseudouridine synthase 1379644:1380366 reverse MW:27140	14255.2	13481.6	11828.5	13188.4	1239.59	0.0939907	4.12019	342	3	10320.3	14310.3	12341.3	12324	1995.06	0.161885	4.09075	310	3			0.934454	-0.0978037	UNCHANGED
SaSA53_1356	Cluster1053	4	1	20.8445	0.0746082	1.12721	1.84611	2	1	SA53_32	SA53_22	scpB Segregation and condensation protein B 1380356:1380940 reverse MW:21712	132.574	265.908	258.731	219.071	74.9945	0.34233	2.34059	1011	3	524.057	343.12	346.109	404.428	103.612	0.256194	2.60684	976	3			1.84611	0.884485	UNCHANGED
SaSA53_1357	Cluster1054	11	6	52.4987	0.666854	0.175969	1.27462	2;3	2	SA53_22	SA53_32	scpA Segregation and condensation protein A 1380937:1381644 reverse MW:27716	2031.21	3957.3	1343.61	2444.04	1354.87	0.554357	3.38811	768	3	1883.56	1552.99	2315.85	1917.47	382.561	0.199514	3.28273	791	3			0.784549	-0.350065	UNCHANGED
SaSA53_1358	Cluster1055	9	4	48.2317	0.264241	0.577999	1.27477	3;5	2	SA53_22	SA53_32	SaSA53_1358 Tyrosine recombinase XerD-like protein 1381644:1382384 reverse MW:28990	1316.63	917.932	785.585	1006.72	276.432	0.274588	3.00291	909	3	753.926	919.711	695.538	789.725	116.295	0.14726	2.89748	926	3			0.784456	-0.350235	UNCHANGED
SaSA53_1359	Cluster1056	5	3	35.5045	0.0783691	1.10586	1.98723	5	1	SA53_32	SA53_22	SaSA53_1359 hypothetical protein 1382374:1382847 reverse MW:17708	2671.19	1438.87	4151.06	2753.71	1357.97	0.493144	3.43992	744	3	4847.07	6691.2	4878.45	5472.24	1055.77	0.192931	3.73816	533	3			1.98723	0.990757	UNCHANGED
SaSA53_1360	Cluster1057	13	5	98.6753	0.740818	0.130288	1.12164	4;5	2	SA53_32	SA53_22	SaSA53_1360 Phosphoesterase 1382844:1383365 reverse MW:19664	9191.15	8147.84	16160.1	11166.4	4356.07	0.390106	4.04791	372	3	7480.39	14529.9	15563.7	12524.7	4398.95	0.351223	4.09777	306	3			1.12164	0.16561	UNCHANGED
SaSA53_1361	Cluster1058	26	17	167.612	0.114184	0.942394	169.77	2;3	2	SA53_22	SA53_32	SaSA53_1361 Non-canonical purine NTP pyrophosphatase 1383347:1384321 reverse MW:36375	25986.3	144614	392.666	56997.7	76949.5	1.35005	4.75586	40	3	230.789	357.974	418.439	335.734	95.7813	0.285289	2.526	992	3		x	0.00589031	-7.40744	DOWN
SaSA53_1362	Cluster1059	25	17	160.446	0.52953	0.276109	1.10673	2;3;5	3	SA53_32	SA53_22	murI Glutamate racemase 1384318:1385112 reverse MW:29101	1579.64	1964.07	1796.54	1780.08	192.745	0.108278	3.25044	839	3	1830.89	2434.2	1645.14	1970.08	412.534	0.2094	3.29448	783	3			1.10673	0.146306	UNCHANGED
SaSA53_1365	Cluster1062	5	4	36.7199	0.0849874	1.07065	5.514	5	1	SA53_22	SA53_32	SaSA53_1365 hypothetical protein 1386287:1386808 reverse MW:19264	2569.7	9489.17	1265.49	4441.45	4419.82	0.99513	3.64753	625	3	1030.68	706.701	679.082	805.488	195.511	0.242724	2.90606	923	3		x	0.181357	-2.4631	DOWN
SaSA53_1368	Cluster1065	19	11	127.504	0.149158	0.826354	1.66129	2;3;4;5	4	SA53_22	SA53_32	SaSA53_1368 23S rRNA methyltransferase 1388129:1388872 reverse MW:27801	11096.7	10858.4	6958.12	9637.75	2323.69	0.241103	3.98398	411	3	8542.31	3313.86	5547.91	5801.36	2623.43	0.452209	3.76353	520	3			0.601942	-0.732305	UNCHANGED
SaSA53_1369	Cluster1066	6	2	40.7593	0.0214783	1.668	1.58814	2;3	2	SA53_32	SA53_22	SaSA53_1369 Acylphosphatase 1388904:1389182 forward MW:10624	3650.64	2840.73	4339.44	3610.27	750.167	0.207787	3.55754	673	3	5780.42	5303.87	6116.54	5733.61	408.353	0.071221	3.75843	525	3	x		1.58814	0.667337	UNCHANGED
SaSA53_1370	Cluster1067	6	4	40.7582	0.345818	0.461152	1.22332	3	1	SA53_22	SA53_32	SaSA53_1370 Membrane protein insertase YidC 2 1389267:1390199 forward MW:34753	4851.47	3525.16	4395.74	4257.46	673.884	0.158283	3.62915	636	3	2331.34	3667.46	4441.96	3480.25	1067.69	0.306785	3.54161	652	3			0.817449	-0.2908	UNCHANGED
SaSA53_1371	Cluster1068	5	4	43.1289	0.12554	0.901219	1.18922	4;5	2	SA53_32	SA53_22	SaSA53_1371 Amino acid ABC transporter permease 1390399:1391064 reverse MW:24586	2283.56	1969.75	2648.48	2300.6	339.687	0.147652	3.36184	786	3	2824.72	2841.1	2541.92	2735.91	168.204	0.0614801	3.4371	705	3			1.18922	0.250012	UNCHANGED
SaSA53_1372	Cluster1069	64	36	587.996	0.455456	0.341554	1.26232	1;2;3;4;5	5	SA53_22	SA53_32	SaSA53_1372 ABC transporter substrate-binding protein 1391088:1391945 reverse MW:31456	40424.6	19350.1	33155.3	30976.6	10704.8	0.345577	4.49103	120	3	22058	22657.7	28902.7	24539.5	3790.56	0.154468	4.38987	150	3			0.792192	-0.336077	UNCHANGED
SaSA53_1373	Cluster1070	13	7	107.425	0.0239145	1.62134	1.60731	3;4	2	SA53_32	SA53_22	SaSA53_1373 Amidase 1392106:1393566 reverse MW:53793	1490.39	1167.25	1763.52	1473.72	298.487	0.20254	3.16842	858	3	2513.75	2067.98	2524.45	2368.73	260.512	0.10998	3.37452	740	3	x		1.60731	0.684648	UNCHANGED
SaSA53_1374	Cluster1071	38	21	369.252	0.878636	0.056191	1.059	2;3;4;5	4	SA53_22	SA53_32	greA Transcription elongation factor GreA 1393670:1394152 reverse MW:17599	13417.6	21928.6	23787	19711.1	5528.95	0.2805	4.29471	224	3	19193	16583	20062.7	18612.9	1810.96	0.0972958	4.26981	207	3			0.944288	-0.0827016	UNCHANGED
SaSA53_1375	Cluster1072	85	47	657.74	0.0671452	1.17299	2.16767	2;3;4;5	4	SA53_22	SA53_32	SaSA53_1375 Aminodeoxychorismate lyase 1394225:1396027 reverse MW:67436	33429.4	47816.2	18402.9	33216.2	14707.8	0.44279	4.52135	102	3	15220.4	14307.4	16442.7	15323.5	1071.36	0.0699162	4.18536	248	3		x	0.461326	-1.11614	DOWN
SaSA53_1376	Cluster1073	7	4	45.7792	0.27795	0.556033	1.50757	4	1	SA53_22	SA53_32	SaSA53_1376 GNAT family acetyltransferase 1396114:1396617 reverse MW:18530	6149.18	8572.47	3407.3	6042.98	2584.22	0.42764	3.78125	541	3	3703.7	3915.35	4406.23	4008.43	360.392	0.0899087	3.60297	619	3			0.663319	-0.592225	UNCHANGED
SaSA53_1377	Cluster1074	31	20	250.24	0.0800206	1.0968	1.53295	2;4;5	3	SA53_32	SA53_22	murC UDP-N-acetylmuramate--L-alanine ligase 1396703:1398034 reverse MW:49847	11595.4	8212.1	15508.4	11772	3651.37	0.310174	4.07085	357	3	15760.8	18767.6	19609.2	18045.9	2023.17	0.112112	4.25638	213	3			1.53295	0.616311	UNCHANGED
SaSA53_1378	Cluster1075	6	2	35.0379	0.245155	0.610559	3.77473	3	1	SA53_22	SA53_32	SaSA53_1378 hypothetical protein 1398044:1398661 reverse MW:24266	89.7809	3.48904	119.142	70.804	60.1165	0.849056	1.85006	1038	3											x
SaSA53_1379	Cluster1500	19	17	98.1033	0.434174	0.362336	1.19359	5	1	SA53_32	SA53_22	SaSA53_1379 RNA helicase 1398826:1401924 reverse MW:119178	2481.1	1045.11	2077.01	1867.74	740.516	0.396477	3.27132	827	3	2073.91	2532.7	2081.31	2229.31	262.772	0.117871	3.34817	756	3			1.19359	0.255303	UNCHANGED
SaSA53_1380	Cluster1076	64	37	525.017	0.535752	0.271036	1.06914	1;2;3;4;5	5	SA53_32	SA53_22	der GTPase Der 1402080:1403390 reverse MW:48981	9209.86	9976.02	11714.1	10300	1283.17	0.124579	4.01284	391	3	9908.38	10610.5	12517.6	11012.2	1350.21	0.122611	4.04187	346	3			1.06914	0.096454	UNCHANGED
SaSA53_1381	Cluster1077	30	16	208.693	0.0415536	1.38139	2.5278	2;5	2	SA53_22	SA53_32	SaSA53_1381 Primosomal protein DnaI 1403438:1404340 reverse MW:34680	9531.59	10689.8	4526.35	8249.25	3275.72	0.397093	3.91641	456	3	2794.3	4112.79	2883.12	3263.4	736.929	0.225816	3.51367	668	3	x	x	0.3956	-1.33789	DOWN
SaSA53_1382	Cluster1501	27	16	170.846	0.298799	0.524621	2.99326	2;3;4	3	SA53_22	SA53_32	SaSA53_1382 hypothetical protein 1404337:1405512 reverse MW:45400	7121.43	34731.3	4897.24	15583.3	16619.9	1.06652	4.19266	295	3	3474.29	5373.17	6770.97	5206.14	1654.68	0.317832	3.71652	546	3		x	0.334084	-1.58172	DOWN
SaSA53_1383	Cluster1078	9	3	84.6481	0.0302746	1.51892	2.07028	4;5	2	SA53_32	SA53_22	nrdR Transcriptional repressor NrdR 1405512:1405991 reverse MW:18473	2515.08	2447.9	4749.65	3237.54	1309.96	0.404615	3.51022	702	3	5844.93	7878.67	6384.25	6702.61	1053.59	0.15719	3.82624	467	3	x	x	2.07028	1.04982	UP
SaSA53_1384	Cluster1079	20	8	122.091	0.800258	0.0967702	1.08105	2	1	SA53_22	SA53_32	SaSA53_1384 Histidine kinase 1406140:1407645 reverse MW:57405	1452.5	2701.01	2006.16	2053.22	625.587	0.304685	3.31244	810	3	1931.45	1595.99	2170.41	1899.29	288.559	0.15193	3.27859	792	3			0.925026	-0.112435	UNCHANGED
SaSA53_1385	Cluster1080	38	22	341.666	0.0319679	1.49529	1.78838	1;2;3;4;5	5	SA53_22	SA53_32	SaSA53_1385 PhoB family transcriptional regulator 1407635:1408324 reverse MW:26576	17947.3	20801.7	13316.4	17355.1	3777.62	0.217666	4.23943	258	3	7521.99	10395.9	11195.2	9704.39	1931.81	0.199066	3.98697	379	3	x		0.559165	-0.838653	UNCHANGED
SaSA53_1386	Cluster1081	24	18	226.751	0.824747	0.0836794	1.17874	2;3;4;5	4	SA53_22	SA53_32	SaSA53_1386 DNA-binding protein 1408559:1409092 reverse MW:20205	6584.46	11875	3998.26	7485.91	4015.01	0.536342	3.87424	481	3	6405.5	5106.6	7540.26	6350.79	1217.75	0.191748	3.80283	487	3			0.848365	-0.237242	UNCHANGED
SaSA53_1387	Cluster1082	13	3	71.5097	0.357336	0.446924	1.41547	2;5	2	SA53_32	SA53_22	htpX hypothetical protein 1409197:1410087 reverse MW:32357	342.847	871.308	950.991	721.716	330.52	0.457964	2.85837	944	3	1366.39	675.612	1022.7	1021.57	345.393	0.3381	3.00927	888	3			1.41547	0.501285	UNCHANGED
SaSA53_1388	Cluster1083	36	14	289.244	0.485975	0.313386	1.2078	2;3;4;5	4	SA53_32	SA53_22	SaSA53_1388 Membrane protein 1410108:1410662 reverse MW:20886	24006.9	8128.68	17767.2	16634.3	7999.53	0.480906	4.221	272	3	15478.5	24114.2	20680	20090.9	4347.87	0.21641	4.303	183	3			1.2078	0.272382	UNCHANGED
SaSA53_1389	Cluster1084	24	12	166.264	0.387028	0.412258	1.27594	4;5	2	SA53_22	SA53_32	rsmG Ribosomal RNA small subunit methyltransferase G 1410790:1411503 forward MW:26823	5527.3	8502.64	4753.59	6261.18	1979.34	0.316128	3.79666	531	3	5151.93	3366.64	6202.71	4907.09	1433.8	0.29219	3.69082	565	3			0.783733	-0.351565	UNCHANGED
SaSA53_1391	Cluster1086	14	7	96.6054	0.922666	0.0349555	1.06402	4;5	2	SA53_22	SA53_32	SaSA53_1391 Potassium transporter Trk 1412910:1413581 forward MW:24440	1520.2	473.341	1242.04	1078.53	542.247	0.502766	3.03283	901	3	885.833	1243.13	911.938	1013.63	199.179	0.1965	3.00588	891	3			0.939831	-0.0895265	UNCHANGED
SaSA53_1392	Cluster1087	9	5	53.243	0.0309387	1.5095	13.0913	3	1	SA53_22	SA53_32	SaSA53_1392 Cobalt ABC transporter permease 1413616:1414446 reverse MW:31594	9177.7	31244.3	3158.27	14526.8	14787.4	1.01794	4.16217	318	3	1039.07	1224.78	1065.09	1109.65	100.551	0.0906148	3.04519	878	3	x	x	0.0763864	-3.71054	DOWN
SaSA53_1395	Cluster1089	6	5	50.1876	0.110911	0.955024	1.63772	5	1	SA53_32	SA53_22	sstT Serine/threonine transporter SstT 1416848:1418056 reverse MW:42483	1739.54	1802.58	2611.26	2051.13	486.115	0.236999	3.31199	811	3	3514.46	2243.87	4319.19	3359.17	1046.33	0.311485	3.52623	662	3			1.63772	0.711689	UNCHANGED
SaSA53_1399	Cluster1092	60	28	494.095	0.250715	0.60082	1.10079	2;3;4;5	4	SA53_32	SA53_22	metN Methionine import ATP-binding protein MetN 1421505:1422575 reverse MW:39361	15485	13089.7	14705.7	14426.8	1221.75	0.0846864	4.15917	322	3	14332.1	16988.6	16322	15880.9	1382.05	0.0870261	4.20088	237	3			1.10079	0.138541	UNCHANGED
SaSA53_1400	Cluster1093	16	6	102.03	0.87835	0.0563323	1.12432	3;4	2	SA53_22	SA53_32	SaSA53_1400 Peptidase family M20 1422568:1423944 reverse MW:50887	24923.1	5806.63	8188.91	12972.9	10417.5	0.803022	4.11304	344	3	9338.71	11506.8	13769.8	11538.4	2215.71	0.192028	4.06215	333	3			0.889429	-0.169049	UNCHANGED
SaSA53_1401	Cluster1094	32	26	281.382	0.0148656	1.82782	1.56203	2;3;4;5	4	SA53_32	SA53_22	SaSA53_1401 Lipoprotein 1424078:1424902 reverse MW:30606	6971.49	7713.94	7818.92	7501.45	461.951	0.0615816	3.87515	479	3	9602.78	13518.6	12031.1	11717.5	1976.65	0.168692	4.06883	328	3	x		1.56203	0.643424	UNCHANGED
SaSA53_1402	Cluster1095	74	38	561.352	0.295858	0.528916	1.15138	1;2;3;4;5	5	SA53_32	SA53_22	SaSA53_1402 Amino acid ABC transporter substrate-binding protein 1425043:1425876 reverse MW:30710	30038.1	34996.1	33367.7	32800.6	2527.19	0.0770469	4.51588	104	3	34593.4	33070.2	45634.4	37766	6856.64	0.181556	4.5771	88	3			1.15138	0.203364	UNCHANGED
SaSA53_1403	Cluster1096	24	13	189.534	0.149207	0.826211	1.24312	1;2;3;4;5	5	SA53_22	SA53_32	SaSA53_1403 Gamma-glutamyl hydrolase 1425978:1426667 reverse MW:25596	15640.8	17977	13037.3	15551.7	2471.03	0.158891	4.19178	297	3	11421.7	14496.3	11612.7	12510.2	1722.61	0.137696	4.09727	307	3			0.804428	-0.313965	UNCHANGED
SaSA53_1404	Cluster1097	7	6	56.9699	0.733367	0.134679	1.0587	2	1	SA53_32	SA53_22	SaSA53_1404 hypothetical protein 1426742:1427458 reverse MW:25890	15034.6	7531.95	12267.2	11611.2	3794.08	0.326759	4.06488	359	3	9950.96	14530.9	12396.6	12292.8	2291.74	0.186429	4.08965	312	3			1.0587	0.0822947	UNCHANGED
SaSA53_1407	Cluster1100	7	1	39.8623	0.860358	0.065321	1.31611	2;3	2	SA53_22	SA53_32	SaSA53_1407 Dihydroxyacetone kinase subunit K 1429282:1430271 forward MW:35287	24.5532		267.679	146.116	171.916	1.17657	2.1647	1024	2	7.31898	214.724		111.021	146.657	1.32098	2.04541	1030	2			0.759817	-0.396276	UNCHANGED
SaSA53_1408	Cluster1101	29	14	238.997	0.0255689	1.59229	1.42067	2;3;4;5	4	SA53_22	SA53_32	SaSA53_1408 hypothetical protein 1430309:1430887 forward MW:20661	8044.69	9307.62	9813.13	9055.15	910.853	0.10059	3.9569	428	3	5661.74	6013.01	7446.84	6373.86	945.679	0.148368	3.8044	486	3	x		0.703894	-0.50657	UNCHANGED
SaSA53_1409	Cluster1102	10	4	75.811	0.672102	0.172565	1.17203	3;5	2	SA53_32	SA53_22	SaSA53_1409 PTS mannose transporter subunit IID 1430887:1431261 forward MW:13141	716.889	2220.89	1106.14	1347.97	780.623	0.579109	3.12968	869	3	952.158	2415.39	1372.04	1579.86	753.43	0.476895	3.19862	827	3			1.17203	0.229009	UNCHANGED
SaSA53_1412	Cluster1104	11	6	92.0129	0.434315	0.362195	1.58189	1;2;3;4	4	SA53_22	SA53_32	SaSA53_1412 hypothetical protein 1432249:1432653 reverse MW:14863	10829.1	6699.06	25895.1	14474.4	10103.9	0.698049	4.1606	320	3	3748.56	18223.3	5478.46	9150.1	7905.06	0.863932	3.96143	393	3			0.632156	-0.661648	UNCHANGED
SaSA53_1413	Cluster1105	5	2	25.9373	0.94657	0.0238472	1.07623	4	1	SA53_22	SA53_32	SaSA53_1413 MerR family transcriptional regulator 1432792:1433505 reverse MW:27820	501.03	691.709	300.482	497.741	195.634	0.393045	2.697	970	3	452.578	475.734	459.149	462.487	11.9334	0.0258026	2.6651	972	3			0.929172	-0.105982	UNCHANGED
SaSA53_1414	Cluster1106	6	1	35.974	0.57525	0.240143	1.51723	4	1	SA53_22	SA53_32	SaSA53_1414 hypothetical protein 1433598:1434707 reverse MW:41681	1760.61	444.478	1755.88	1320.32	758.508	0.574486	3.12068	872	3	565.727	1387.55	657.381	870.219	450.359	0.517524	2.93963	911	3			0.659095	-0.601442	UNCHANGED
SaSA53_1415	Cluster1107	3	1	15.2837	0.589977	0.229165	1.33447	5	1	SA53_22	SA53_32	SaSA53_1415 hypothetical protein 1434704:1434955 reverse MW:9863	1397.05	609.956	1862.63	1289.88	633.176	0.49088	3.11055	876	3	1113.15	563.709	1222.89	966.584	353.188	0.365399	2.98524	898	3			0.74936	-0.416269	UNCHANGED
SaSA53_1416	Cluster1108	6	3	37.8994	0.0231768	1.63495	2.56259	5	1	SA53_32	SA53_22	SaSA53_1416 SAM-dependent methyltransferase 1434978:1435712 reverse MW:28053	610.384	746.898	1349.27	902.184	393.158	0.435785	2.9553	919	3	1752.73	2398.31	2784.73	2311.92	521.396	0.225525	3.36397	747	3	x	x	2.56259	1.3576	UP
SaSA53_1417	Cluster1109	7	3	52.9749	0.428813	0.367732	1.27948	4;5	2	SA53_32	SA53_22	rsfS Ribosomal silencing factor RsfS 1435778:1436134 reverse MW:13247	712.932	1132.64	1325.73	1057.1	313.303	0.29638	3.02412	902	3	1013.38	1917.26	1126.96	1352.53	492.35	0.36402	3.13115	851	3			1.27948	0.355554	UNCHANGED
SaSA53_1419	Cluster1111	22	14	132.706	0.0957706	1.01877	2.13542	2;3;4;5	4	SA53_22	SA53_32	SaSA53_1419 hypothetical protein 1436721:1437308 reverse MW:22333	5641.74	6322.08	2606.82	4856.88	1978.08	0.407273	3.68636	606	3	2539.52	1543	2740.81	2274.44	641.393	0.282	3.35688	749	3		x	0.468293	-1.09452	DOWN
SaSA53_1420	Cluster1112	11	5	66.3015	0.76453	0.116605	1.05612	4;5	2	SA53_32	SA53_22	SaSA53_1420 Nicotinate-nucleotide adenylyltransferase 1437305:1437937 reverse MW:24609	1339.28	3066.23	1158.04	1854.52	1053.28	0.567954	3.26823	829	3	1386.49	2684.92	1804.33	1958.58	662.816	0.338416	3.29194	785	3			1.05612	0.078767	UNCHANGED
SaSA53_1421	Cluster1113	2	1	22.0729	0.142801	0.845269	5.07702	2	1	SA53_32	SA53_22	SaSA53_1421 RNA-binding protein 1438067:1438384 reverse MW:11856	11.6458	524.906	1630.1	722.216	827.069	1.14518	2.85867	943	3	2005.41	3977.47	5017.22	3666.7	1529.77	0.417206	3.56428	641	3		x	5.07702	2.34398	UP
SaSA53_1422	Cluster1114	43	18	263.755	0.0483349	1.31574	1.81335	2;3;4;5	4	SA53_22	SA53_32	SaSA53_1422 GTPase 1438477:1439595 reverse MW:41720	16875.1	9755.24	10392	12340.8	3939.68	0.319241	4.09134	349	3	6592.01	5618.27	8206.24	6805.5	1307.13	0.192069	3.83286	464	3	x		0.551465	-0.858659	UNCHANGED
SaSA53_1425	Cluster1116	54	33	463.942	0.598063	0.223253	1.156	2;3;4;5	4	SA53_22	SA53_32	gatB Aspartyl/glutamyl-tRNA(Asn/Gln) amidotransferase subunit B 1441273:1442715 reverse MW:53613	20833.9	27110.9	14088.2	20677.7	6512.74	0.314965	4.3155	209	3	17623.1	16512.3	19526.4	17887.3	1524.34	0.0852193	4.25254	216	3			0.865053	-0.20914	UNCHANGED
SaSA53_1426	Cluster1117	79	41	629.797	0.735441	0.133452	1.04315	2;3;4;5	4	SA53_22	SA53_32	gatA Glutamyl-tRNA(Gln) amidotransferase subunit A 1442715:1444181 reverse MW:52731	19811.6	19727.1	15124.3	18221	2682.13	0.1472	4.26057	243	3	15899.3	18805.9	17696.7	17467.3	1466.83	0.0839755	4.24223	220	3			0.958634	-0.0609476	UNCHANGED
SaSA53_1427	Cluster1118	9	4	72.5093	0.290014	0.537581	1.8612	2	1	SA53_32	SA53_22	gatC Aspartyl/glutamyl-tRNA(Asn/Gln) amidotransferase subunit C 1444181:1444483 reverse MW:11323	315.205	51.632	640.673	335.837	295.062	0.878587	2.52613	999	3	471.125	991.704	412.354	625.061	318.879	0.510157	2.79592	946	3			1.8612	0.896237	UNCHANGED
SaSA53_1428	Cluster1119	97	56	634.657	0.0528728	1.27677	1.66049	2;3;4;5	4	SA53_22	SA53_32	SaSA53_1428 Pyruvate phosphate dikinase 1444621:1447266 reverse MW:98545	41689	28883.5	26069.1	32213.9	8325.51	0.258445	4.50804	106	3	18900.8	15772.4	23527.4	19400.2	3901.5	0.201106	4.28781	194	3			0.602231	-0.731611	UNCHANGED
SaSA53_1429	Cluster1120	57	31	429.955	0.0218097	1.66135	1.31176	2;3;4;5	4	SA53_32	SA53_22	SaSA53_1429 hypothetical protein 1447279:1448109 reverse MW:31121	10406	10733.5	11961.3	11033.6	819.954	0.0743142	4.04272	376	3	12788.5	15533.6	15098.2	14473.4	1475.37	0.101936	4.16057	270	3	x		1.31176	0.391503	UNCHANGED
SaSA53_1430	Cluster1121	6	3	42.7959	0.0779033	1.10844	1.64659	2;5	2	SA53_22	SA53_32	SaSA53_1430 hypothetical protein 1448120:1448617 reverse MW:18418	10196.4	11868.1	8564.21	10209.6	1652.01	0.16181	4.00901	393	3	7768.81	3998.32	6834.11	6200.42	1963.5	0.316672	3.79242	496	3			0.607314	-0.719485	UNCHANGED
SaSA53_1431	Cluster1735	26	13	167.225	0.415795	0.381121	1.41513	3;5	2	SA53_22	SA53_32	SaSA53_1431 3-hydroxybutyryl-CoA dehydrogenase 1448938:1449903 forward MW:35499	11117.6	17840.5	7061.2	12006.4	5444.37	0.453454	4.07941	356	3	12821.2	4649.13	7982.74	8484.34	4109.05	0.484309	3.92862	409	3			0.70665	-0.500933	UNCHANGED
SaSA53_1432	Cluster1122	18	10	141.74	0.00681279	2.16667	1.95735	3;5	2	SA53_32	SA53_22	SaSA53_1432 Isochorismatase 1449905:1450456 reverse MW:20337	7271.41	8869.28	8317.55	8152.75	811.585	0.0995475	3.9113	460	3	15269.9	19472.4	13130.9	15957.7	3226.23	0.202173	4.20297	236	3	x		1.95735	0.968899	UNCHANGED
SaSA53_1433	Cluster1123	41	27	401.853	0.108145	0.965993	1.6244	1;2;3;4;5	5	SA53_32	SA53_22	codY GTP-sensing transcriptional pleiotropic repressor CodY 1450523:1451308 reverse MW:28972	28502	17478	28964.5	24981.5	6502.33	0.260285	4.39762	163	3	29573.8	52535	39631.1	40580	11509.9	0.283636	4.60831	80	3			1.6244	0.699905	UNCHANGED
SaSA53_1434	Cluster1124	49	27	403.541	0.592585	0.22725	1.62214	1;2;3;4;5	5	SA53_22	SA53_32	SaSA53_1434 Aminotransferase AlaT 1451434:1452645 reverse MW:45620	21372.9	59464.6	12218.6	31018.7	25056.5	0.807786	4.49162	119	3	22369.6	16496.3	18500.4	19122.1	2985.57	0.156132	4.28154	199	3			0.616471	-0.697896	UNCHANGED
SaSA53_1435	Cluster1125	32	24	262.048	0.556125	0.254827	1.1072	2;3;4;5	4	SA53_22	SA53_32	SaSA53_1435 Universal stress protein 1452912:1453364 forward MW:17105	15211	10126	12777.1	12704.7	2543.25	0.200182	4.10396	346	3	13778.1	10433.3	10212.4	11474.6	1997.9	0.174115	4.05974	335	3			0.903178	-0.146918	UNCHANGED
SaSA53_1437	Cluster1126	20	9	128.674	0.514726	0.288424	1.21694	5	1	SA53_32	SA53_22	SaSA53_1437 Asparaginase 1454871:1455833 forward MW:34723	597.158	1347.4	573.474	839.344	440.148	0.524396	2.92394	929	3	704.506	1376.86	982.934	1021.43	337.826	0.330737	3.00921	889	3			1.21694	0.283261	UNCHANGED
SaSA53_1438	Cluster1127	6	2	33.4705	0.306548	0.513501	1.77238	5	1	SA53_22	SA53_32	aroE Shikimate dehydrogenase (NADP(+)) 1455868:1456746 reverse MW:31923	333.907	161.086	525.257	340.083	182.164	0.535645	2.53159	995	3	310.448	87.3586	177.832	191.88	112.206	0.584774	2.28303	1018	3			0.564213	-0.825688	UNCHANGED
SaSA53_1439	Cluster1128	17	12	95.9115	0.0819064	1.08668	1.91192	2;4	2	SA53_22	SA53_32	SaSA53_1439 Aldo/keto reductase 1456844:1457758 reverse MW:34242	10000.5	10421.7	4806.26	8409.5	3127.6	0.371912	3.92477	448	3	3952.59	4671.71	4571.1	4398.47	389.407	0.0885324	3.6433	597	3			0.523035	-0.935019	UNCHANGED
SaSA53_1440	Cluster1129	27	12	181.272	0.028309	1.54808	2.97109	3	1	SA53_32	SA53_22	recG ATP-dependent DNA helicase RecG 1458049:1460064 reverse MW:75266	10122.5	11291.4	23187.3	14867.1	7229.19	0.486255	4.17223	307	3	54700.7	28044.5	49769.1	44171.4	14182.3	0.321074	4.64514	70	3	x	x	2.97109	1.57099	UP
SaSA53_1441	Cluster1736	8	1	41.3657	0.488883	0.310795	2.57505	4	1	SA53_22	SA53_32	SaSA53_1441 hypothetical protein 1460144:1461664 reverse MW:53918	481.259	8.5757	278.373	256.069	237.13	0.926037	2.40836	1007	3	242.757		55.5705	149.164	132.361	0.887352	2.17366	1025	2		x	0.582512	-0.779639	UNCHANGED
SaSA53_1442	Cluster1130	26	10	162.155	0.542796	0.265363	1.23585	2;3;4;5	4	SA53_22	SA53_32	alr Alanine racemase 1461775:1462875 reverse MW:40050	24992.8	41306.6	20037.2	28778.9	11128.7	0.386697	4.45907	132	3	31964.7	11495.1	26400.3	23286.7	10584.1	0.454511	4.36711	159	3			0.80916	-0.305504	UNCHANGED
SaSA53_1443	Cluster1131	6	3	34.5754	0.64647	0.189452	1.1621	3	1	SA53_32	SA53_22	acpS Holo-[acyl-carrier-protein] synthase 1462872:1463231 reverse MW:13291	309.754	188.484	381.971	293.403	97.7743	0.333242	2.46746	1005	3	377.508	431.528	213.853	340.963	113.345	0.332427	2.53271	990	3			1.1621	0.216731	UNCHANGED
SaSA53_1444	Cluster1132	15	9	83.3752	0.370483	0.431232	1.47448	4	1	SA53_22	SA53_32	SaSA53_1444 Phospho-2-dehydro-3-deoxyheptonate aldolase 1463256:1464263 reverse MW:38542	2703.87	4490.32	1714.47	2969.56	1406.87	0.473763	3.47269	731	3	2937.04	1293.01	1811.86	2013.97	840.444	0.417308	3.30405	777	3			0.678205	-0.560207	UNCHANGED
SaSA53_1445	Cluster0016	134	76	990.866	0.670297	0.173733	1.1426	1;2;3;4;5	5	SA53_22	SA53_32	SaSA53_1445 Protein translocase subunit SecA 1 1464389:1466917 reverse MW:95356	24781.5	51304.4	32048.5	36044.8	13705.6	0.380239	4.55684	91	3	44428.4	16383	33827.9	31546.4	14161.2	0.4489	4.49895	116	3			0.8752	-0.192315	UNCHANGED
SaSA53_1446	Cluster1133	40	18	290.095	0.0782022	1.10678	1.23904	2;4;5	3	SA53_32	SA53_22	SaSA53_1446 Mannose-6-phosphate isomerase 1467026:1467973 reverse MW:35502	4084.65	4431.24	5544.16	4686.68	762.547	0.162705	3.67087	612	3	5542.38	5870.54	6008.07	5807	239.261	0.0412023	3.76395	518	3			1.23904	0.309225	UNCHANGED
SaSA53_1447	Cluster1134	4	3	30.4782	0.85246	0.0693259	1.23491	2;3	2	SA53_22	SA53_32	scrK Fructokinase 1468091:1468972 reverse MW:31988	1749.84	679.394	2553.24	1660.82	940.089	0.566038	3.22032	844	3	1171.05	1522.74	1340.91	1344.9	175.879	0.130775	3.12869	852	3			0.809778	-0.304401	UNCHANGED
SaSA53_1448	Cluster1135	15	7	96.7661	0.879516	0.0557563	1.15266	2;3;4	3	SA53_22	SA53_32	SaSA53_1448 PTS sucrose transporter subunit IIABC 1469040:1470959 reverse MW:67453	6856.56	22211.4	7344.63	12137.5	8727.64	0.719062	4.08413	352	3	11397.3	5102.99	15089.7	10530	5049.52	0.479537	4.02243	355	3			0.867556	-0.204971	UNCHANGED
SaSA53_1449	Cluster1136	24	7	162.792	0.396388	0.40188	1.3362	2;4	2	SA53_22	SA53_32	scrB Sucrose-6-phosphate hydrolase 1471144:1472583 forward MW:54972	2617.67	4228.94	1828.76	2891.79	1223.34	0.423041	3.46117	736	3	2156.54	2122.89	2213.13	2164.19	45.6063	0.0210732	3.33529	763	3			0.74839	-0.418137	UNCHANGED
SaSA53_1451	Cluster1138	8	5	66.3856	0.148648	0.82784	1.96306	2;4;5	3	SA53_22	SA53_32	nusB hypothetical protein 1473591:1474025 reverse MW:16536	15236.2	40816.1	20813.3	25621.9	13450.8	0.524974	4.40861	157	3	17005.8	8794.68	13355.5	13052	4113.99	0.3152	4.11568	297	3			0.509409	-0.973105	UNCHANGED
SaSA53_1452	Cluster1139	21	16	218.725	0.209268	0.679296	1.38013	2;3;4;5	4	SA53_32	SA53_22	SaSA53_1452 hypothetical protein 1474018:1474407 reverse MW:14034	55410.3	25540.2	50558.9	43836.5	16029.6	0.365668	4.64184	65	3	54309.8	64500.6	62690	60500.1	5436.88	0.0898656	4.78176	42	3			1.38013	0.464807	UNCHANGED
SaSA53_1453	Cluster1140	15	10	145.342	0.119041	0.924304	1.43366	1;2;4;5	4	SA53_32	SA53_22	efp Elongation factor P 1474496:1475056 reverse MW:20684	32348.2	18526.4	32777.9	27884.2	8106.95	0.290737	4.44536	138	3	35456.4	42798.8	41673.7	39976.3	3954.56	0.0989225	4.6018	82	3			1.43366	0.519699	UNCHANGED
SaSA53_1458	Cluster1142	33	19	248.685	0.796031	0.0990701	1.04759	2;3;5	3	SA53_22	SA53_32	SaSA53_1458 X-Pro aminopeptidase 1477456:1478523 reverse MW:39923	2617.73	2371.52	3496.91	2828.72	591.62	0.209148	3.45159	741	3	3129.47	2763.56	2207.64	2700.22	464.166	0.171899	3.4314	709	3			0.954575	-0.0670701	UNCHANGED
SaSA53_1461	Cluster1144	127	60	831.977	0.419779	0.37698	1.36122	2;3;4;5	4	SA53_22	SA53_32	uvrA UvrABC system protein A 1481084:1483912 reverse MW:104140	12819.6	22014.7	9103.26	14645.9	6646.64	0.453824	4.16572	314	3	11618.4	12328.3	8331.47	10759.4	2132.38	0.198188	4.03179	349	3			0.734636	-0.444899	UNCHANGED
SaSA53_1462	Cluster1145	24	14	185.637	0.19064	0.719786	1.24159	3;4;5	3	SA53_32	SA53_22	SaSA53_1462 Membrane protein 1484044:1484715 reverse MW:24897	17128.8	13651.2	23015.5	17931.8	4733.52	0.263973	4.25362	247	3	21974.5	21883.6	22933.6	22263.9	581.735	0.0261291	4.3476	167	3			1.24159	0.312183	UNCHANGED
SaSA53_1463	Cluster1146	15	8	88.0741	0.0419748	1.37701	1.62005	2;4	2	SA53_22	SA53_32	SaSA53_1463 Magnesium transporter 1484740:1485684 reverse MW:36593	5601.23	5724.5	3812.16	5045.96	1070.28	0.212107	3.70294	594	3	2648.25	3058.58	3637.28	3114.7	496.899	0.159533	3.49342	677	3	x		0.617266	-0.696035	UNCHANGED
SaSA53_1464	Cluster1147	10	4	120.476	0.173135	0.761614	1.36478	2;5	2	SA53_22	SA53_32	rpsR 30S ribosomal protein S18 1485854:1486093 reverse MW:9219	2162.52	3799.3	3214.31	3058.71	829.414	0.271165	3.48554	715	3	2064	2255.57	2403.93	2241.17	170.421	0.0760411	3.35047	753	3			0.732716	-0.448674	UNCHANGED
SaSA53_1465	Cluster1148	12	6	111.364	0.151658	0.819133	1.94705	2;5	2	SA53_32	SA53_22	SaSA53_1465 Single-stranded DNA-binding protein 1 1486138:1486629 reverse MW:18155	3664.47	9261.06	5292.49	6072.67	2878.71	0.474044	3.78338	540	3	6807.67	17118.6	11545.2	11823.8	5161.1	0.436501	4.07276	323	3			1.94705	0.961292	UNCHANGED
SaSA53_1466	Cluster1149	14	9	140.027	0.0210098	1.67758	1.67307	1;2;3;4;5	5	SA53_22	SA53_32	rpsF 30S ribosomal protein S6 1486641:1486928 reverse MW:10983	68591.7	48872	46206.6	54556.8	12227.4	0.224123	4.73685	44	3	36002.2	29522.7	32301.7	32608.9	3250.69	0.0996874	4.51334	114	3	x		0.597705	-0.742494	UNCHANGED
SaSA53_1469	Cluster1151	23	13	221.636	0.00747745	2.12625	6.22375	1;2;3;5	4	SA53_32	SA53_22	trx Thioredoxin 1489961:1490275 reverse MW:11710	3800.72	5775.71	6809.64	5462.02	1528.79	0.279895	3.73735	564	3	17060.8	47178.5	37743.5	33994.3	15404.9	0.453162	4.53141	103	3	x	x	6.22375	2.63778	UP
SaSA53_1471	Cluster1153	68	36	436.333	0.602962	0.21971	1.20909	3;4;5	3	SA53_22	SA53_32	SaSA53_1471 Endonuclease MutS2 1490860:1493199 reverse MW:87839	16007.9	25136.8	11097.5	17414.1	7124.48	0.409123	4.2409	257	3	14070.6	13008.7	16128.4	14402.6	1586.13	0.110128	4.15844	275	3			0.827068	-0.273923	UNCHANGED
SaSA53_1473	Cluster1155	3	1	17.9571	0.0974359	1.01128	2.46602	2;5	2	SA53_32	SA53_22	SaSA53_1473 hypothetical protein 1493829:1494140 reverse MW:11953	73.0732	28.1478	133.226	78.1491	52.7229	0.674645	1.89292	1035	3	234.65	214.611	128.891	192.717	56.1759	0.291494	2.28492	1017	3		x	2.46602	1.30218	UP
SaSA53_1474	Cluster1156	10	6	69.2488	0.0770066	1.11347	4.45425	5	1	SA53_22	SA53_32	rnhC Ribonuclease HIII 1494266:1495144 forward MW:32098	6063.73	1230.54	1869.62	3054.63	2625.47	0.859506	3.48496	717	3	496.987	399.977	1160.37	685.778	413.86	0.60349	2.83618	936	3		x	0.224505	-2.15518	DOWN
SaSA53_1475	Cluster1157	15	9	112.122	0.399576	0.398401	1.1582	2;3;4	3	SA53_32	SA53_22	SaSA53_1475 Signal peptidase I 1495160:1495753 forward MW:22813	3598.55	2135.22	3610.91	3114.89	848.446	0.272383	3.49344	713	3	3230.95	3716.01	3876.01	3607.66	335.907	0.0931094	3.55723	646	3			1.1582	0.21188	UNCHANGED
SaSA53_1476	Cluster1158	25	10	131.842	0.0282652	1.54875	4.21738	3	1	SA53_22	SA53_32	SaSA53_1476 ATP-dependent DNA helicase RecD-like protein 1495882:1498302 forward MW:90906	11718.5	13089.2	4001.84	9603.19	4899.09	0.510153	3.98242	413	3	2703.11	1805.33	2322.71	2277.05	450.628	0.1979	3.35737	748	3	x	x	0.237114	-2.07635	DOWN
SaSA53_1477	Cluster1159	2	2	11.4663	0.512564	0.290252	1.30247	5	1	SA53_32	SA53_22	SaSA53_1477 hypothetical protein 1498416:1498898 forward MW:18052	2660.67	1268.63	1423.02	1784.11	763.043	0.42769	3.25142	837	3	1272.13	2980.24	2718.85	2323.74	920.047	0.395934	3.36619	744	3			1.30247	0.381247	UNCHANGED
SaSA53_1478	Cluster1160	8	3	41.3012	0.630198	0.200523	1.08083	4	1	SA53_32	SA53_22	dinB DNA polymerase IV 1498969:1500078 reverse MW:41803	4557.63	6587.2	4755.59	5300.14	1119.01	0.211128	3.72429	570	3	5181.34	5047.92	6956.38	5728.54	1065.43	0.185985	3.75804	526	3			1.08083	0.112138	UNCHANGED
SaSA53_1479	Cluster1161	102	61	759.211	0.500355	0.300722	1.29966	2;3;4;5	4	SA53_22	SA53_32	SaSA53_1479 Formate acetyltransferase 1500248:1502560 forward MW:86743	13714.7	23144.5	10400.2	15753.1	6612.18	0.419738	4.19737	292	3	16612.1	5310.23	14440.4	12120.9	5997.36	0.494794	4.08354	318	3			0.76943	-0.378138	UNCHANGED
SaSA53_1481	Cluster1163	9	4	50.7922	0.864616	0.0631768	1.07035	3;5	2	SA53_32	SA53_22	SaSA53_1481 Beta-lactamase 1503070:1503999 reverse MW:35291	2931.13	1634.64	2427.76	2331.17	653.617	0.280381	3.36757	781	3	3611.18	1813.9	2060.46	2495.18	974.318	0.39048	3.3971	721	3			1.07035	0.0980887	UNCHANGED
SaSA53_1482	Cluster1164	23	11	163.89	0.338791	0.470069	1.1961	2;5	2	SA53_32	SA53_22	SaSA53_1482 Peptidase 1503996:1504751 reverse MW:28310	9530.61	8220.43	12349.7	10033.6	2110.07	0.210301	4.00146	397	3	14565.4	9767.85	11670.1	12001.1	2415.83	0.2013	4.07922	321	3			1.1961	0.258334	UNCHANGED
SaSA53_1484	Cluster1166	6	3	46.7645	0.00630851	2.20007	14.7498	3;4	2	SA53_22	SA53_32	SaSA53_1484 Glycerol uptake permease 1505850:1506698 reverse MW:30270	9744.21	5133.67	1912.1	5596.66	3936.53	0.703371	3.74793	558	3	397.2	382.102	359.016	379.439	19.2308	0.0506821	2.57914	981	3	x	x	0.0677975	-3.88263	DOWN
SaSA53_1485	Cluster1167	2	2	11.4464	0.35516	0.449576	1.18562	2	1	SA53_22	SA53_32	SaSA53_1485 Universal stress protein 1506821:1507273 reverse MW:16869	2865.39	2520.69	2569.71	2651.93	186.482	0.0703195	3.42356	754	3	2609.43	1482.21	2618.57	2236.74	653.458	0.292148	3.34961	755	3			0.843438	-0.245646	UNCHANGED
SaSA53_1487	Cluster1169	6	1	33.1335	0.00228019	2.64203	4.51923	5	1	SA53_22	SA53_32	SaSA53_1487 Crp/Fnr family transcriptional regulator 1508649:1509308 forward MW:25675	2735.03	1554.65	2520.91	2270.2	628.861	0.277007	3.35606	794	3	404.929	621.443	480.654	502.342	109.875	0.218725	2.701	962	3	x	x	0.221277	-2.17608	DOWN
SaSA53_1491	Cluster1172	3	2	29.9403	0.662513	0.178805	1.13038	4	1	SA53_32	SA53_22	cydC ABC transporter, ATP-binding protein CydC 1513095:1514843 reverse MW:66179	659.782	2910.54	3673.11	2414.48	1566.71	0.648883	3.38282	772	3	1649.44	4117.51	2420.87	2729.28	1262.61	0.462617	3.43605	706	3			1.13038	0.176807	UNCHANGED
SaSA53_1495	Cluster1176	11	6	67.5184	0.117457	0.930122	1.50209	4;5	2	SA53_32	SA53_22	SaSA53_1495 NADH dehydrogenase 1519104:1520312 reverse MW:44149	924.866	575.556	1160.13	886.852	294.137	0.331664	2.94785	923	3	1130.1	1471.28	1395.02	1332.13	179.075	0.134427	3.12455	854	3			1.50209	0.586972	UNCHANGED
SaSA53_1497	Cluster1580	3	2	18.7976	0.904758	0.0434676	1.97926	3;4	2	SA53_32	SA53_22	SaSA53_1497 Phenazine biosynthesis protein PhzF 1522022:1522813 reverse MW:29868	119.921	111.569	146.072	125.854	18.0008	0.14303	2.09987	1028	3	84.5871	612.156	50.5484	249.097	314.879	1.26408	2.39637	1002	3			1.97926	0.984959	UNCHANGED
SaSA53_1498	Cluster1581	5	1	29.4648	0.274555	0.561371	1.68001	3;5	2	SA53_32	SA53_22	SaSA53_1498 GNAT family acetyltransferase 1522823:1523332 reverse MW:20095	51.364	34.7089	144.608	76.8937	59.2308	0.770295	1.88589	1036	3	197.875	79.6072	110.064	129.182	61.408	0.47536	2.1112	1027	3			1.68001	0.748469	UNCHANGED
SaSA53_1499	Cluster1177	19	11	213.358	0.448973	0.34778	1.38545	2;3;4;5	4	SA53_22	SA53_32	SaSA53_1499 Nucleoid-associated protein 1524152:1524451 forward MW:11081	76411.5	110605	41578.9	76198.3	34513.3	0.45294	4.88195	24	3	46276.8	42164.3	76555.6	54998.9	18781.5	0.341489	4.74035	50	3			0.721786	-0.470356	UNCHANGED
SaSA53_1501	Cluster1504	4	1	27.8878	0.101696	0.992695	2.15213	4;5	2	SA53_32	SA53_22	SaSA53_1501 MerR family transcriptional regulator 1525827:1526297 reverse MW:18367	62.9747	154.953	251.674	156.534	94.3597	0.602806	2.19461	1023	3	419.103	273.173	318.371	336.882	74.7049	0.221754	2.52748	991	3		x	2.15213	1.10577	UP
SaSA53_1502	Cluster1179	10	4	77.3037	0.00943314	2.02534	2.86823	5	1	SA53_32	SA53_22	SaSA53_1502 hypothetical protein 1526553:1527140 reverse MW:21957	1106.19	760.049	1584.56	1150.27	414.021	0.359935	3.0608	893	3	3210.08	2798.7	3888.92	3299.23	550.55	0.166872	3.51841	664	3	x	x	2.86823	1.52016	UP
SaSA53_1503	Cluster1180	33	22	291.893	0.282936	0.548312	2.73526	1;2;3;5	4	SA53_22	SA53_32	SaSA53_1503 hypothetical protein 1527184:1527720 reverse MW:20687	13130.9	36633.1	5177.75	18313.9	16355.7	0.893074	4.26278	240	3	7646.44	4419.3	8020.78	6695.51	1980.12	0.295739	3.82578	468	3		x	0.365597	-1.45168	DOWN
SaSA53_1504	Cluster1181	22	12	140.107	0.00457154	2.33994	2.43022	3;4	2	SA53_22	SA53_32	SaSA53_1504 hypothetical protein 1527855:1529027 forward MW:42756	10569.1	6998.97	6693.95	8087.34	2154.67	0.266425	3.90781	461	3	3387.03	3067.22	3529.24	3327.83	236.629	0.0711063	3.52216	663	3	x	x	0.411486	-1.28108	DOWN
SaSA53_1507	Cluster1184	19	10	129.667	0.0219852	1.65787	1.27011	3;4;5	3	SA53_32	SA53_22	SaSA53_1507 Threonine aldolase 1530642:1531667 reverse MW:37713	3418.97	2811.24	3344.47	3191.56	331.466	0.103857	3.504	705	3	3883.4	4227.59	4049.88	4053.62	172.13	0.0424632	3.60784	614	3	x		1.27011	0.344949	UNCHANGED
SaSA53_1508	Cluster1185	26	12	163.415	0.0966819	1.01465	3.2348	3;4;5	3	SA53_22	SA53_32	tsaD tRNA N6-adenosine threonylcarbamoyltransferase 1531787:1532797 reverse MW:36124	9571.26	2543.27	8097.89	6737.47	3706.24	0.550094	3.8285	507	3	2709.31	2472.21	1066.9	2082.81	887.753	0.426228	3.31865	769	3		x	0.309138	-1.69368	DOWN
SaSA53_1510	Cluster1187	8	7	47.9135	0.269611	0.569262	1.10912	4	1	SA53_32	SA53_22	SaSA53_1510 Peptidase M22 1533282:1533974 reverse MW:25442	3446.82	2899.6	2793.86	3046.76	350.472	0.115031	3.48384	720	3	3187.55	3221.02	3729.13	3379.23	303.483	0.0898082	3.52882	660	3			1.10912	0.14942	UNCHANGED
SaSA53_1511	Cluster1188	12	7	103.973	0.0482652	1.31637	1.85925	2;3;4	3	SA53_32	SA53_22	SaSA53_1511 hypothetical protein 1534153:1534383 forward MW:9107	5533.33	7731.02	10130.5	7798.29	2299.33	0.294851	3.892	470	3	12642.4	18775	12079.5	14499	3713.84	0.256145	4.16134	267	3	x		1.85925	0.894721	UNCHANGED
SaSA53_1512	Cluster1189	62	35	478.048	0.116046	0.935369	1.67801	2;3;4;5	4	SA53_22	SA53_32	SaSA53_1512 Ribonuclease J 1534437:1536116 forward MW:60903	19484.8	23399.9	10802.3	17895.7	6447.37	0.360275	4.25275	250	3	10630.6	10444.2	10919.6	10664.8	239.528	0.0224596	4.02795	352	3			0.595944	-0.746751	UNCHANGED
SaSA53_1514	Cluster1191	57	37	490.664	0.146002	0.835641	1.17414	1;2;3;4;5	5	SA53_32	SA53_22	glnA Glutamine synthetase 1536935:1538281 reverse MW:50548	36439.5	43286.5	38714.5	39480.2	3487.12	0.088326	4.59638	80	3	43553.5	42342.5	53169.9	46355.3	5932.59	0.127981	4.6661	66	3			1.17414	0.231606	UNCHANGED
SaSA53_1515	Cluster1192	29	12	231.52	0.518552	0.285207	1.14721	2;3;4;5	4	SA53_32	SA53_22	SaSA53_1515 MerR family transcriptional regulator 1538315:1538686 reverse MW:14608	5820.92	7493.16	4050.95	5788.35	1721.33	0.297379	3.76255	551	3	5386.51	6327.36	8207.46	6640.44	1436.3	0.216296	3.8222	472	3			1.14721	0.198128	UNCHANGED
SaSA53_1517	Cluster1194	79	46	770.888	0.610172	0.214548	1.09991	1;2;3;4;5	5	SA53_32	SA53_22	pgk Phosphoglycerate kinase 1539568:1540764 reverse MW:42130	89361.2	46855.5	82603.6	72940.1	22841.2	0.31315	4.86297	29	3	65722	90386.1	84574.7	80227.6	12893.9	0.160716	4.90432	20	3			1.09991	0.137386	UNCHANGED
SaSA53_1518	Cluster1195	5	3	24.5386	0.513147	0.289758	1.32819	4	1	SA53_32	SA53_22	SaSA53_1518 Acid phosphatase 1540899:1541768 reverse MW:32914	2921.48	2303.36	3784.99	3003.28	744.195	0.247794	3.4776	727	3	5976.48	2250.06	3740.26	3988.93	1875.61	0.470203	3.60086	620	3			1.32819	0.409464	UNCHANGED
SaSA53_1519	Cluster1196	53	36	587.834	0.137808	0.860724	1.49903	1;2;3;4;5	5	SA53_32	SA53_22	gap Glyceraldehyde-3-phosphate dehydrogenase 1541977:1542987 reverse MW:36006	59766.3	45220.4	89954.6	64980.4	22818.3	0.351157	4.81278	34	3	77767.1	117668	96788.9	97407.9	19957.4	0.204885	4.98859	13	3			1.49903	0.584034	UNCHANGED
SaSA53_1521	Cluster1197	125	67	1303.18	0.102522	0.989182	1.36048	1;2;3;4;5	5	SA53_32	SA53_22	fusA Elongation factor G 1543191:1545269 reverse MW:76570	88752	125047	99346.4	104382	18664.2	0.178807	5.01862	15	3	148336	114667	163024	142009	24791.7	0.174578	5.15232	7	3			1.36048	0.444113	UNCHANGED
SaSA53_1522	Cluster1198	30	18	242.331	0.0163542	1.78637	2.8098	1;2;3;4;5	5	SA53_22	SA53_32	rpsG 30S ribosomal protein S7 1545424:1545894 reverse MW:17695	56211.7	59241.5	30720.8	48724.7	15665.3	0.321506	4.68775	52	3	18107.3	12972.7	20942.9	17341	4039.96	0.232972	4.23907	221	3	x	x	0.355897	-1.49047	DOWN
SaSA53_1523	Cluster1199	10	6	100.478	0.992515	0.00326282	1.04661	3;4	2	SA53_22	SA53_32	rpsL 30S ribosomal protein S12 1545916:1546329 reverse MW:15106	27793.7	12586.1	28358.4	22912.7	8947.57	0.390507	4.36008	186	3	16740.6	23561.6	25374.6	21892.3	4552.61	0.207955	4.34029	170	3			0.955463	-0.0657277	UNCHANGED
SaSA53_1524	Cluster1200	47	27	386.89	0.440981	0.35558	1.16366	2;3;4;5	4	SA53_22	SA53_32	purR Pur operon repressor 1546548:1547360 reverse MW:29405	21660.4	13404.4	16719.7	17261.5	4154.57	0.240684	4.23708	259	3	15729.7	12413.5	16358.3	14833.8	2119.49	0.142882	4.17125	257	3			0.859359	-0.218667	UNCHANGED
SaSA53_1525	Cluster1201	38	19	276.312	0.0214894	1.66778	1.41256	2;3;4	3	SA53_22	SA53_32	SaSA53_1525 3'-5' exoribonuclease 1547464:1548405 reverse MW:36304	10045.8	8204.04	7422.62	8557.49	1346.84	0.157387	3.93235	445	3	5782.72	6118.04	6273.61	6058.13	250.869	0.0414103	3.78234	503	3	x		0.707933	-0.498316	UNCHANGED
SaSA53_1526	Cluster1202	52	29	347.612	0.207534	0.682911	1.47378	2;3;4;5	4	SA53_22	SA53_32	SaSA53_1526 Recombinase RmuC 1548395:1549669 reverse MW:48067	11112.2	12774.6	6252.97	10046.6	3388.87	0.337316	4.00202	396	3	7192.55	5781.04	7477.05	6816.88	908.271	0.133238	3.83359	463	3			0.678528	-0.559519	UNCHANGED
SaSA53_1527	Cluster1203	10	5	53.4552	0.935638	0.0288923	1.00509	4	1	SA53_32	SA53_22	SaSA53_1527 Thiamine pyrophosphokinase 1549671:1550303 reverse MW:23839	476.717	293.15	739.143	503.003	224.155	0.445633	2.70157	968	3	414.918	729.22	372.55	505.562	194.848	0.385408	2.70377	961	3			1.00509	0.00732148	UNCHANGED
SaSA53_1528	Cluster1204	10	6	72.2377	0.0664025	1.17782	1.70427	2;3;5	3	SA53_32	SA53_22	rpe Ribulose-phosphate 3-epimerase 1550296:1550958 reverse MW:23928	1849.79	2312.39	3258.71	2473.63	718.165	0.290329	3.39333	766	3	3499.4	5449.6	3698.21	4215.74	1073.17	0.254564	3.62487	606	3			1.70427	0.769156	UNCHANGED
SaSA53_1529	Cluster1205	24	9	147.944	0.370089	0.431693	1.44185	2;3;4;5	4	SA53_22	SA53_32	rsgA Ribosome biogenesis GTPase RsgA 1550965:1551837 reverse MW:33422	3343.61	6112.36	2330.15	3928.71	1957.81	0.498335	3.59425	650	3	2489.32	2863.22	2821.76	2724.77	204.958	0.0752206	3.43533	707	3			0.693553	-0.527922	UNCHANGED
SaSA53_1531	Cluster1207	38	24	314.729	0.949659	0.0224322	1.00048	1;3;4;5	4	SA53_22	SA53_32	rsmA Ribosomal RNA small subunit methyltransferase A 1552847:1553719 reverse MW:32378	10172.2	10245.4	10422.7	10280.1	128.81	0.01253	4.012	392	3	9194.11	11350.1	10281.4	10275.2	1078.03	0.104916	4.01179	361	3			0.999523	-0.000688845	UNCHANGED
SaSA53_1532	Cluster1582	4	3	26.3217	0.483496	0.315607	3.68656	2;4	2	SA53_22	SA53_32	SaSA53_1532 hypothetical protein 1553732:1554262 reverse MW:19916	219.309	2113.83	124.843	819.326	1122.06	1.3695	2.91346	932	3	159.905	413.862	92.9738	222.247	169.284	0.761695	2.34684	1010	3		x	0.271255	-1.88228	DOWN
SaSA53_1533	Cluster1583	2	2	14.0448	0.529806	0.275883	1.22067	5	1	SA53_32	SA53_22	rnmV Ribonuclease M53 1554275:1554892 reverse MW:22572	1609.87	706.883	1835.16	1383.97	597.098	0.431438	3.14113	866	3	1361.06	2366.9	1340.17	1689.38	586.844	0.347373	3.22773	811	3			1.22067	0.287676	UNCHANGED
SaSA53_1534	Cluster1208	6	4	30.5277	0.254309	0.594638	1.09012	3	1	SA53_22	SA53_32	SaSA53_1534 Hydrolase TatD 1554889:1555455 reverse MW:21789	1196.34	1133.29	1127.76	1152.46	38.0979	0.0330579	3.06163	892	3	1042.91	945.086	1183.56	1057.18	119.876	0.113392	3.02415	885	3			0.917328	-0.12449	UNCHANGED
SaSA53_1535	Cluster1209	30	14	213.816	0.0556563	1.25449	2.47526	2;3;4;5	4	SA53_32	SA53_22	SaSA53_1535 hypothetical protein 1555442:1556224 reverse MW:29449	403.691	1302.34	1127.12	944.385	476.38	0.504434	2.97515	916	3	1958.87	2370.93	2683.01	2337.6	363.218	0.155381	3.36877	743	3		x	2.47526	1.30758	UP
SaSA53_1539	Cluster1212	16	12	153.506	0.0408553	1.38875	1.83709	2;3;4	3	SA53_32	SA53_22	SaSA53_1539 hypothetical protein 1558361:1558753 reverse MW:14709	1754.22	1506.82	2380.96	1880.67	450.58	0.239585	3.27431	825	3	3265.75	4455.56	2643.54	3454.95	920.706	0.266489	3.53844	653	3	x		1.83709	0.877419	UNCHANGED
SaSA53_1540	Cluster1213	42	24	288.441	0.105027	0.978698	3.1557	3;4;5	3	SA53_22	SA53_32	dltD D-alanyl-lipoteichoic acid biosynthesis protein DltD 1558928:1560190 reverse MW:48564	28226.8	35876.8	8058.31	24054	14371	0.59745	4.38119	175	3	6763.11	8106.18	7997.88	7622.39	746.13	0.0978866	3.88209	435	3		x	0.316887	-1.65796	DOWN
SaSA53_1542	Cluster1215	6	3	55.6227	0.212748	0.672134	1.34122	2;5	2	SA53_32	SA53_22	dltB D-alanyl-lipoteichoic acid biosynthesis protein DltB 1560437:1561702 reverse MW:49568	991.874	1786.79	809.499	1196.06	519.657	0.434476	3.07775	884	3	1565.95	1607.99	1638.58	1604.18	36.4634	0.0227303	3.20525	821	3			1.34122	0.423547	UNCHANGED
SaSA53_1543	Cluster1216	52	41	435.224	0.654084	0.184367	1.97977	2;3;4;5	4	SA53_22	SA53_32	dltA D-alanine--poly(phosphoribitol) ligase subunit 1 1561699:1563234 reverse MW:57245	12386.3	49141.1	5781.69	22436.4	23361.6	1.04124	4.35095	191	3	10032.2	9928.16	14038	11332.8	2343.33	0.206774	4.05434	339	3			0.505109	-0.985335	UNCHANGED
SaSA53_1550	Cluster1221	20	7	105.723	0.972637	0.0120491	1.00536	3;4	2	SA53_32	SA53_22	SaSA53_1550 Glycine/betaine ABC transporter ATP-binding protein 1569262:1570485 reverse MW:45254	1033.33	2163.48	1561.08	1585.96	565.487	0.356557	3.20029	847	3	1525.45	1089.12	2168.84	1594.47	543.158	0.340651	3.20262	823	3			1.00536	0.00771582	UNCHANGED
SaSA53_1552	Cluster1222	17	8	88.637	0.705453	0.151532	1.45514	2;3	2	SA53_22	SA53_32	SaSA53_1552 Ascorbate 6-phosphate lactonase 1573052:1574143 reverse MW:41764	1375.29	5096.09	6505.53	4325.64	2650.48	0.612737	3.63605	631	3	3537.15	2168.49	3212.37	2972.67	715.126	0.240567	3.47315	688	3			0.687221	-0.541153	UNCHANGED
SaSA53_1553	Cluster1223	7	3	33.1433	0.895073	0.0481415	1.02541	5	1	SA53_32	SA53_22	SaSA53_1553 hypothetical protein 1574460:1576028 reverse MW:60796	1005.75	824.311	1096.08	975.38	138.407	0.141901	2.98917	913	3	1060.02	1148.22	792.247	1000.16	185.382	0.185351	3.00007	896	3			1.02541	0.0361984	UNCHANGED
SaSA53_1560	Cluster1228	7	2	39.3	0.990114	0.00431484	1.19651	4;5	2	SA53_32	SA53_22	SaSA53_1560 LacI family transcriptional regulator 1582673:1583656 reverse MW:36869	2837.67	840.953	2774.65	2151.09	1135.05	0.527663	3.33266	802	3	5259.1	760.101	1702.2	2573.8	2372.76	0.921892	3.41057	715	3			1.19651	0.258829	UNCHANGED
SaSA53_1561	Cluster1229	3	1	14.623	0.308161	0.511223	2.72763	4	1	SA53_32	SA53_22	tal Ttransaldolase 1583820:1584467 reverse MW:23549	115.228	118.242	121.924	118.465	3.35386	0.0283111	2.07359	1030	3	554.475	73.7615	341.146	323.128	240.863	0.745411	2.50937	993	3		x	2.72763	1.44765	UP
SaSA53_1568	Cluster1236	5	3	31.4589	0.0756086	1.12143	1.38175	2;3	2	SA53_32	SA53_22	SaSA53_1568 Membrane protein 1589306:1589923 reverse MW:23056	2966.43	3472.72	3077.01	3172.05	266.19	0.0839172	3.50134	708	3	3443.15	5217.92	4487.85	4382.97	892.022	0.20352	3.64177	598	3			1.38175	0.466492	UNCHANGED
SaSA53_1570	Cluster1238	85	47	752.688	0.2841	0.546529	1.32865	2;3;4;5	4	SA53_22	SA53_32	purA Adenylosuccinate synthetase 1590578:1591870 reverse MW:47609	28192.2	44910.9	28597.5	33900.2	9537.71	0.281347	4.5302	101	3	29070.7	17401	30072.5	25514.7	7044.51	0.276096	4.40679	142	3			0.752643	-0.409963	UNCHANGED
SaSA53_1572	Cluster1239	4	3	23.1975	0.0131424	1.88133	1.82533	4	1	SA53_32	SA53_22	SaSA53_1572 YheO-like protein 1593622:1594296 forward MW:25357	1387.06	963.177	1142.36	1164.2	212.786	0.182774	3.06603	889	3	1741.62	2344.05	2289.48	2125.05	333.176	0.156785	3.32737	767	3	x		1.82533	0.868157	UNCHANGED
SaSA53_1573	Cluster1240	25	10	153.694	0.416146	0.380754	1.1629	3;5	2	SA53_22	SA53_32	gshAB Glutathione biosynthesis bifunctional protein GshAB 1594466:1596718 forward MW:85480	6209.09	3851.31	5511.77	5190.72	1211.23	0.233346	3.71523	581	3	4619.53	4275.26	4496.04	4463.61	174.411	0.0390741	3.64969	593	3			0.859921	-0.217724	UNCHANGED
SaSA53_1574	Cluster1241	29	16	182.484	0.012865	1.89059	1.34319	2;3;5	3	SA53_32	SA53_22	SaSA53_1574 hypothetical protein 1596842:1597660 forward MW:31853	5746.41	4891.34	4763.31	5133.68	534.479	0.104112	3.71043	588	3	6480.28	6837.77	7368.43	6895.5	446.879	0.0648074	3.83857	462	3	x		1.34319	0.425659	UNCHANGED
SaSA53_1575	Cluster1242	46	27	315.566	0.233402	0.631895	1.4382	3;4;5	3	SA53_32	SA53_22	SaSA53_1575 Tellurite resistance protein 1597657:1598913 forward MW:46190	9158.23	3269.57	7815.46	6747.75	3086.11	0.457354	3.82916	506	3	8969.71	9895.92	10248.1	9704.59	660.345	0.0680447	3.98698	378	3			1.4382	0.52426	UNCHANGED
SaSA53_1576	Cluster1243	22	10	173.708	0.210348	0.677061	1.73576	2;3;5	3	SA53_22	SA53_32	hslO 33 kDa chaperonin 1599053:1599928 forward MW:31874	8013.76	9372.37	3563.08	6983.07	3038.7	0.435153	3.84405	498	3	3349.45	5162.31	3557.39	4023.05	992.094	0.246602	3.60456	617	3			0.576115	-0.795571	UNCHANGED
SaSA53_1577	Cluster1244	42	23	278.813	0.662578	0.178763	1.0978	2;3;4;5	4	SA53_32	SA53_22	SaSA53_1577 tRNA-dihydrouridine synthase 1599912:1600889 forward MW:35677	2852.84	1466.39	4323.35	2880.86	1428.69	0.495923	3.45952	738	3	3219.14	2341.15	3927.52	3162.6	794.694	0.251278	3.50004	676	3			1.0978	0.134611	UNCHANGED
SaSA53_1578	Cluster1245	17	7	127.402	0.148581	0.828037	11.6834	2;4	2	SA53_22	SA53_32	SaSA53_1578 Deoxyadenosine kinase 1601010:1601651 forward MW:24751	14581.1	56802.3	2008.54	24464	28702.6	1.17326	4.38853	172	3	2229.32	1859.5	2192.9	2093.91	203.817	0.0973383	3.32096	768	3		x	0.0855915	-3.54639	DOWN
SaSA53_1579	Cluster1246	13	5	76.5874	0.155776	0.807501	1.31573	2;3;5	3	SA53_22	SA53_32	SaSA53_1579 Acetyltransferase 1601665:1602156 forward MW:18760	6926.23	5648.26	4365.03	5646.5	1280.6	0.226795	3.75178	556	3	3741.88	4663.68	4469.08	4291.55	485.867	0.113215	3.63261	602	3			0.760037	-0.395859	UNCHANGED
SaSA53_1580	Cluster0003	113	57	845.258	0.0231656	1.63516	2.81334	2;3;4;5	4	SA53_22	SA53_32	SaSA53_1580 ATP-dependent Clp protease ATP-binding protein 1602375:1604822 reverse MW:90572	138061	126784	74122.2	112989	34128.5	0.302052	5.05304	13	3	34103.4	28048.3	58333.6	40161.8	16025.9	0.399033	4.60381	81	3	x	x	0.355449	-1.49229	DOWN
SaSA53_1581	Cluster1247	11	4	82.0901	0.779617	0.108119	1.33482	3;5	2	SA53_22	SA53_32	SaSA53_1581 CtsR family transcriptional regulator 1604819:1605283 reverse MW:17502	1862.67	5594.96	1513.22	2990.29	2262.47	0.756608	3.47571	728	3	1943.7	2771.27	2005.67	2240.21	460.95	0.205762	3.35029	754	3			0.749164	-0.416646	UNCHANGED
SaSA53_1582	Cluster1248	3	2	25.324	0.552039	0.25803	1.14528	4	1	SA53_32	SA53_22	SaSA53_1582 Small multi-drug export 1605456:1605917 forward MW:16510	1178.32	436.639	1779.78	1131.58	672.791	0.594559	3.05369	896	3	1045.19	1434.92	1407.8	1295.97	217.604	0.167908	3.1126	857	3			1.14528	0.195696	UNCHANGED
SaSA53_1583	Cluster1249	46	26	416.169	0.0475996	1.3224	1.9424	2;3;4;5	4	SA53_32	SA53_22	tsf Elongation factor Ts 1606076:1607116 reverse MW:37646	26283.7	28661.2	51538.4	35494.4	13945.2	0.392884	4.55016	94	3	60983.9	58749.5	87099.9	68944.4	15762.7	0.228629	4.8385	31	3	x		1.9424	0.957841	UNCHANGED
SaSA53_1584	Cluster1250	58	31	658.039	0.516326	0.287076	1.38958	1;2;3;4;5	5	SA53_22	SA53_32	rpsB 30S ribosomal protein S2 1607210:1607980 reverse MW:28615	29020	77165.1	31920.5	46035.2	26998.3	0.58647	4.66309	60	3	22421.4	40287.5	36677.6	33128.8	9446.93	0.285157	4.52021	109	3			0.719642	-0.47465	UNCHANGED
SaSA53_1585	Cluster1251	19	8	157.054	0.0196853	1.70586	2.07713	1;2;3;4;5	5	SA53_32	SA53_22	SaSA53_1585 Alkyl hydroperoxide reductase subunit C 1608257:1608817 forward MW:20559	6363.74	9903.69	10003.6	8756.99	2073.22	0.23675	3.94236	437	3	13931.6	20871.6	19765	18189.4	3728.64	0.204989	4.25982	211	3	x	x	2.07713	1.05459	UP
SaSA53_1586	Cluster1252	54	30	483.578	0.317111	0.498789	1.95489	2;3;4;5	4	SA53_22	SA53_32	SaSA53_1586 NADH dehydrogenase 1608835:1610367 forward MW:55367	11933.9	23562.5	5267.73	13588	9258.9	0.6814	4.13316	333	3	7023.46	6760.3	7068.67	6950.81	166.53	0.0239583	3.84204	460	3			0.511538	-0.967085	UNCHANGED
SaSA53_1589	Cluster1255	14	7	97.6102	0.118821	0.925106	1.48083	5	1	SA53_22	SA53_32	SaSA53_1589 Peptidase S66 1613118:1614071 forward MW:35756	4434.44	2697.5	3426.27	3519.4	872.206	0.247828	3.54647	682	3	2116.05	3048.7	1965.2	2376.65	586.877	0.246935	3.37596	738	3			0.675299	-0.566402	UNCHANGED
SaSA53_1590	Cluster1256	103	56	783.812	0.0453356	1.34356	1.41432	1;2;3;4;5	5	SA53_32	SA53_22	SaSA53_1590 Endopeptidase 1614121:1616016 reverse MW:71811	23796.7	20197.8	28889.4	24294.6	4367.15	0.179758	4.38551	173	3	31540.8	32534.1	39006	34360.3	4053.88	0.117981	4.53606	102	3	x		1.41432	0.500104	UNCHANGED
SaSA53_1591	Cluster1257	18	8	118.965	0.031971	1.49524	1.95015	2	1	SA53_32	SA53_22	SaSA53_1591 Oxidoreductase 1616164:1617147 forward MW:37055	1660.63	2860.4	3277.19	2599.41	839.288	0.322877	3.41487	759	3	4429.84	5298.01	5479.85	5069.23	561.147	0.110697	3.70494	556	3	x		1.95015	0.963585	UNCHANGED
SaSA53_1594	Cluster1260	44	25	390.186	0.0956206	1.01945	1.47141	2;3;4;5	4	SA53_22	SA53_32	def Peptide deformylase 1619178:1619792 forward MW:22830	39202.4	41342.8	25402.8	35316	8651.55	0.244975	4.54797	95	3	26432.9	20837.9	24733.8	24001.5	2868.45	0.119511	4.38024	154	3			0.679622	-0.557196	UNCHANGED
SaSA53_1595	Cluster1261	25	14	152.606	0.816018	0.0883003	1.03443	2;3;4	3	SA53_32	SA53_22	SaSA53_1595 Transcriptional regulator 1619863:1620864 reverse MW:38162	2189.3	2974.56	1546.33	2236.73	715.298	0.319796	3.34961	796	3	1875.85	2813.16	2252.24	2313.75	471.669	0.203855	3.36432	745	3			1.03443	0.0488421	UNCHANGED
SaSA53_1603	Cluster1268	4	2	19.7977	0.840849	0.0752821	1.03418	3	1	SA53_32	SA53_22	SaSA53_1603 hypothetical protein 1627921:1628559 forward MW:23477	438.212	343.984	373.056	385.084	48.252	0.125303	2.58556	990	3	332.388	383.663	478.69	398.247	74.2334	0.1864	2.60015	977	3			1.03418	0.0484902	UNCHANGED
SaSA53_1611	Cluster1270	97	49	569.141	0.0890133	1.05055	5.21558	2;3;5	3	SA53_22	SA53_32	polC DNA polymerase III PolC-type 1633941:1638347 reverse MW:166076	17599.4	81221	12236.6	37019	38373.8	1.0366	4.56842	88	3	7063.48	7080.26	7149.6	7097.78	45.6519	0.00643186	3.85112	452	3		x	0.191733	-2.38283	DOWN
SaSA53_1612	Cluster1271	6	4	26.4845	0.0985345	1.00641	9.56321	3;4	2	SA53_22	SA53_32	SaSA53_1612 N-acetylmuramoyl-L-alanine amidase 1638470:1639054 reverse MW:21445	3464.23	9924.89	630.183	4673.1	4763.81	1.01941	3.66961	614	3	684.611	303.989	477.363	488.654	190.562	0.389973	2.689	966	3		x	0.104567	-3.25749	DOWN
SaSA53_1613	Cluster1272	103	59	853.718	0.269161	0.569988	1.17718	2;3;4;5	4	SA53_22	SA53_32	proS Proline--tRNA ligase 1639179:1641032 reverse MW:69004	13847.3	19260.2	15599.7	16235.8	2761.93	0.170114	4.21047	280	3	15076.3	11720.6	14579.4	13792.1	1811.08	0.131313	4.13963	284	3			0.849488	-0.235335	UNCHANGED
SaSA53_1614	Cluster1273	45	25	314.136	0.448936	0.347815	1.15131	3;4;5	3	SA53_32	SA53_22	SaSA53_1614 Zinc metalloprotease 1641124:1642383 reverse MW:46001	9884.2	6400.94	8964.88	8416.68	1805.18	0.214477	3.92514	446	3	8188.67	11882.2	8999.71	9690.18	1941.14	0.20032	3.98633	380	3			1.15131	0.203273	UNCHANGED
SaSA53_1616	Cluster1275	22	7	146.956	0.637576	0.195468	1.04328	2;5	2	SA53_32	SA53_22	uppS Isoprenyl transferase 1643223:1643975 reverse MW:28827	2645.01	2377.22	2686.81	2569.68	167.982	0.0653708	3.40988	760	3	2340.49	2781.22	2920.99	2680.9	302.974	0.113012	3.42828	710	3			1.04328	0.0611272	UNCHANGED
SaSA53_1617	Cluster1276	8	6	86.8328	0.202794	0.692945	1.34494	1;4;5	3	SA53_22	SA53_32	yajC Preprotein translocase subunit YajC 1644142:1644483 reverse MW:12615	4041.62	6271.13	5206.49	5173.08	1115.13	0.215564	3.71375	582	3	4247.19	2777.91	4513.88	3846.33	934.834	0.243046	3.58505	630	3			0.743528	-0.427541	UNCHANGED
SaSA53_1618	Cluster1277	5	1	43.6527	0.0832834	1.07944	1.16556	5	1	SA53_32	SA53_22	SaSA53_1618 Bacteriocin transport accessory protein 1644560:1644904 reverse MW:13301	859.998	1061.14	1018.49	979.876	105.984	0.108161	2.99117	911	3	1134.33	1101.09	1190.9	1142.1	45.4064	0.0397568	3.05771	873	3			1.16556	0.221023	UNCHANGED
SaSA53_1619	Cluster1278	4	4	23.6699	0.189725	0.721875	3.08871	4	1	SA53_32	SA53_22	SaSA53_1619 Malate dehydrogenase 1645096:1646136 reverse MW:36845	371.046	597.662	438.843	469.184	116.315	0.24791	2.67134	975	3	542.664	3032.18	772.675	1449.17	1375.74	0.949328	3.16112	843	3		x	3.08871	1.62701	UP
SaSA53_1623	Cluster0007	47	23	410.725	0.75894	0.119792	1.31069	2;3;4;5	4	SA53_22	SA53_32	SaSA53_1623 UDP-glucose 4-epimerase 1649040:1650035 reverse MW:36744	36553.9	10772.9	13615	20313.9	14135.8	0.695869	4.30779	217	3	14027.7	16680.5	15787.7	15498.6	1349.78	0.0870901	4.19029	243	3			0.762956	-0.390328	UNCHANGED
SaSA53_1624	Cluster1281	10	2	54.8356	0.0322525	1.49144	7.66927	2;4	2	SA53_22	SA53_32	dexB Glucan 1,6-alpha-glucosidase 1650123:1651730 reverse MW:61673	732.094	676.689	133.556	514.113	330.735	0.643311	2.71106	966	3	75.3112	68.0329	57.7622	67.0354	8.8169	0.131526	1.8263	1038	3	x	x	0.13039	-2.93909	DOWN
SaSA53_1625	Cluster1282	57	21	361.176	0.831672	0.0800481	1.08068	2;3;4	3	SA53_22	SA53_32	SaSA53_1625 Sugar ABC transporter ATP-binding protein 1651859:1652992 reverse MW:42094	4538.93	2341.63	2289.16	3056.57	1284.03	0.420087	3.48523	716	3	2923.69	1767.55	3793.89	2828.38	1016.52	0.359402	3.45154	700	3			0.925342	-0.111941	UNCHANGED
SaSA53_1626	Cluster1283	18	11	106.687	0.0627366	1.20248	11.7656	3;4	2	SA53_22	SA53_32	SaSA53_1626 Fis family transcriptional regulator 1653093:1653944 reverse MW:32955	8595.45	10004	895.478	6498.33	4903.06	0.754511	3.8128	519	3	367.295	908.187	381.464	552.315	308.276	0.558151	2.74219	955	3		x	0.0849935	-3.5565	DOWN
SaSA53_1638	Cluster1289	31	16	233.65	0.317003	0.498936	1.06428	2;3;4;5	4	SA53_32	SA53_22	SaSA53_1638 DeoR family transcriptional regulator 1664504:1665280 forward MW:29295	4300.81	4021.88	4535.5	4286.06	257.131	0.0599923	3.63206	633	3	4878.69	4578.21	4227.77	4561.56	325.779	0.0714183	3.65911	585	3			1.06428	0.0898723	UNCHANGED
SaSA53_1640	Cluster1291	29	16	167.775	0.611556	0.213564	1.68629	2;3;4	3	SA53_32	SA53_22	SaSA53_1640 Adhesion protein 1667466:1668389 reverse MW:34125	4820.47	4544.66	1391.5	3585.54	1905.1	0.531328	3.55456	677	3	3493.5	2095.89	12549.4	6046.28	5675.09	0.938609	3.78149	505	3			1.68629	0.753855	UNCHANGED
SaSA53_1641	Cluster1292	11	6	65.9933	0.0133341	1.87504	3.98818	2;5	2	SA53_32	SA53_22	dtd D-aminoacyl-tRNA deacylase 1668643:1669086 reverse MW:15966	409.834	1311.36	867.609	862.933	450.779	0.52238	2.93598	926	3	2995.75	3983.83	3345.01	3441.53	501.061	0.145592	3.53675	655	3	x	x	3.98818	1.99573	UP
SaSA53_1642	Cluster1293	83	48	506.769	0.528869	0.276652	1.36284	2;3;4;5	4	SA53_32	SA53_22	SaSA53_1642 GTP pyrophosphokinase 1669096:1671312 reverse MW:84236	4500.03	4197.39	5253.03	4650.15	543.594	0.116898	3.66747	615	3	7802.12	3061.56	8148.56	6337.42	2842.25	0.448488	3.80191	490	3			1.36284	0.446617	UNCHANGED
SaSA53_1644	Cluster1294	7	5	64.2924	0.105268	0.977704	1.93421	5	1	SA53_22	SA53_32	SaSA53_1644 Flavoprotein 1674130:1674585 forward MW:16800	6131.15	8105.92	4518.94	6252	1796.54	0.287354	3.79602	533	3	4969.42	1751.77	2975.81	3232.33	1624.09	0.502452	3.50952	672	3			0.517007	-0.951743	UNCHANGED
SaSA53_1645	Cluster1295	28	13	202.172	0.126474	0.897999	1.29885	3;4;5	3	SA53_32	SA53_22	SaSA53_1645 Peptidase M42 1674596:1675633 forward MW:38238	9306.5	6011.3	8290.11	7869.3	1687.42	0.214431	3.89594	468	3	9184.32	10293.8	11185.1	10221.1	1002.39	0.0980707	4.0095	362	3			1.29885	0.37724	UNCHANGED
SaSA53_1650	Cluster1299	3	3	19.0328	0.198809	0.701563	1.30481	5	1	SA53_32	SA53_22	SaSA53_1650 Histidine kinase 1678178:1679827 reverse MW:63409	2403.96	1781.41	2768.48	2317.95	499.125	0.21533	3.3651	784	3	2365.89	3263.33	3444.27	3024.5	577.503	0.190942	3.48065	680	3			1.30481	0.383845	UNCHANGED
SaSA53_1653	Cluster1302	16	8	129.891	0.893333	0.0489864	1.06552	3;4;5	3	SA53_22	SA53_32	SaSA53_1653 PTS mannose transporter subunit IIB 1681614:1682105 reverse MW:17932	5323.82	7808.95	4043.2	5725.32	1914.71	0.334428	3.7578	552	3	5306.37	5671.62	5141.79	5373.26	271.175	0.0504675	3.73024	539	3			0.938508	-0.0915595	UNCHANGED
SaSA53_1667	Cluster1309	15	5	79.8453	0.0853419	1.06884	1.87746	3;4	2	SA53_22	SA53_32	SaSA53_1667 Histidine kinase 1694264:1695772 reverse MW:57594	1439.31	623.852	977.347	1013.5	408.929	0.403481	3.00583	908	3	470.502	526.392	622.581	539.825	76.9243	0.142499	2.73225	956	3			0.532633	-0.908786	UNCHANGED
SaSA53_1670	Cluster1311	7	6	39.2196	0.0417215	1.37964	1.95577	3	1	SA53_32	SA53_22	SaSA53_1670 Phosphate import ATP-binding protein PstB 3 1697095:1697844 reverse MW:28082	745.483	828.9	1548.45	1040.94	441.488	0.424122	3.01743	904	3	1846.9	1870.06	2390.59	2035.85	307.432	0.151009	3.30875	773	3	x		1.95577	0.96774	UNCHANGED
SaSA53_1675	Cluster1314	30	11	187.152	0.0469998	1.3279	2.40512	2;3;4;5	4	SA53_22	SA53_32	SaSA53_1675 Ribosomal RNA small subunit methyltransferase E 1701130:1701870 reverse MW:27260	5739.55	8443.3	3556.21	5913.02	2448.16	0.414028	3.77181	547	3	2584.16	1767.83	3023.56	2458.52	637.222	0.25919	3.39067	728	3	x	x	0.41578	-1.26611	DOWN
SaSA53_1676	Cluster1315	31	18	242.18	0.0394761	1.40367	1.47078	2;3;4;5	4	SA53_32	SA53_22	prmA Ribosomal protein L11 methyltransferase 1701870:1702823 reverse MW:34700	3489.81	3403.19	4940.1	3944.37	863.415	0.218898	3.59598	649	3	6013.62	5192.72	6197.5	5801.28	534.989	0.0922192	3.76352	521	3	x		1.47078	0.556577	UNCHANGED
SaSA53_1679	Cluster1318	7	3	47.0768	0.0157987	1.80138	3.63777	2;4;5	3	SA53_22	SA53_32	SaSA53_1679 GNAT family acetyltransferase 1704160:1704630 reverse MW:18274	10385.4	11923.8	5659.72	9322.98	3264.39	0.350145	3.96955	422	3	3377.98	1587.88	2722.62	2562.83	905.681	0.353392	3.40872	716	3	x	x	0.274894	-1.86306	DOWN
SaSA53_1680	Cluster1319	23	11	156.293	0.478238	0.320356	1.35903	2;3;4;5	4	SA53_22	SA53_32	SaSA53_1680 DNA mismatch repair protein MutT 1704602:1705060 reverse MW:17452	5401.85	9619.01	3589.01	6203.29	3093.86	0.498745	3.79262	536	3	4101.32	4853.19	4738.94	4564.48	405.158	0.0887631	3.65939	584	3			0.735816	-0.442582	UNCHANGED
SaSA53_1682	Cluster1321	7	5	52.9084	0.00501419	2.2998	2.42497	3;4	2	SA53_32	SA53_22	SaSA53_1682 hypothetical protein 1705196:1705666 reverse MW:17962	1525.9	2156.31	1729.59	1803.94	321.713	0.17834	3.25622	835	3	4572.77	3417.54	5133.18	4374.49	874.835	0.199986	3.64093	599	3	x	x	2.42497	1.27797	UP
SaSA53_1683	Cluster1585	2	1	9.7887	0.0809642	1.09171	2.27281	5	1	SA53_22	SA53_32	SaSA53_1683 hypothetical protein 1705740:1706267 reverse MW:20591	2593.09	1606.79	1725.44	1975.11	538.469	0.272628	3.29559	816	3	1220.62	377.292	1009.13	869.014	438.778	0.504915	2.93903	912	3		x	0.439983	-1.18448	DOWN
SaSA53_1686	Cluster1323	3	2	16.4656	0.0297829	1.52603	1.42232	4	1	SA53_32	SA53_22	SaSA53_1686 Recombinase RarA 1707549:1708817 forward MW:46670	577.865	730.81	670.299	659.658	77.0259	0.116766	2.81932	950	3	793.737	995.254	1025.75	938.248	126.076	0.134374	2.97232	900	3	x		1.42232	0.508251	UNCHANGED
SaSA53_1691	Cluster1327	7	5	42.2005	0.79865	0.0976434	1.06467	5	1	SA53_22	SA53_32	SaSA53_1691 ABC transporter, ATP-binding protein 1711680:1712297 reverse MW:23728	681.8	397.213	512.381	530.465	143.153	0.269863	2.72466	962	3	455.653	412.392	626.687	498.244	113.318	0.227435	2.69744	964	3			0.939259	-0.090405	UNCHANGED
SaSA53_1698	Cluster1514	4	2	24.6847	0.662163	0.179035	1.23654	4	1	SA53_22	SA53_32	SaSA53_1698 ABC transporter, ATP-binding protein 1717678:1718580 reverse MW:33669	527.868	219.243	526.671	424.594	177.84	0.418847	2.62797	984	3	287.627	382.052	360.44	343.373	49.4717	0.144076	2.53577	989	3			0.808709	-0.306308	UNCHANGED
SaSA53_1706	Cluster1339	7	4	40.6215	0.0237456	1.62442	2.74989	2;4;5	3	SA53_32	SA53_22	SaSA53_1706 cAMP factor 1724416:1725069 reverse MW:24334	688.633	382.778	740.724	604.045	193.385	0.32015	2.78107	955	3	1331.32	2351.88	1299.98	1661.06	598.476	0.360298	3.22039	816	3	x	x	2.74989	1.45938	UP
SaSA53_1707	Cluster1340	15	6	90.8112	0.429648	0.366887	1.11337	2;4;5	3	SA53_32	SA53_22	SaSA53_1707 Topology modulation protein 1725840:1726379 forward MW:21293	1201.05	1704.21	1312.86	1406.04	264.207	0.187908	3.148	864	3	1454.8	1435.27	1806.27	1565.45	208.791	0.133374	3.19464	832	3			1.11337	0.154936	UNCHANGED
SaSA53_1708	Cluster1341	19	9	113.614	0.208661	0.680558	1.19817	3;5	2	SA53_22	SA53_32	SaSA53_1708 Glycerol dehydrogenase 1726582:1727667 forward MW:39194	6155.62	7123.75	5037.05	6105.47	1044.25	0.171036	3.78572	538	3	5395.56	4516.54	5374.86	5095.65	501.63	0.0984427	3.7072	553	3			0.834604	-0.260836	UNCHANGED
SaSA53_1709	Cluster1342	6	2	30.7739	0.868326	0.0613173	1.53302	3	1	SA53_22	SA53_32	SaSA53_1709 Cyclic nucleotide-binding protein 1727832:1728539 reverse MW:27180	112.734	74.9953	536.39	241.373	256.188	1.06138	2.38269	1010	3	90.5207	223.17	158.659	157.45	66.3328	0.421295	2.19714	1023	3			0.652309	-0.616373	UNCHANGED
SaSA53_1711	Cluster1344	15	6	80.5873	0.00671866	2.17272	1.8739	3;4	2	SA53_32	SA53_22	metE 5-methyltetrahydropteroyltriglutamate-- homocysteine methyltransferase 1729866:1732103 reverse MW:84648	9547.28	7355.8	9674.92	8859.34	1303.66	0.147151	3.9474	436	3	14067.1	18634.6	17102.7	16601.5	2324.64	0.140026	4.22015	228	3	x		1.8739	0.906042	UNCHANGED
SaSA53_1715	Cluster1347	12	5	70.4235	0.739486	0.13107	1.23908	3;4;5	3	SA53_32	SA53_22	SaSA53_1715 Transcriptional regulator 1738390:1739076 forward MW:26475	496.792	466.322	528.889	497.334	31.2872	0.0629099	2.69665	971	3	894.639	296.771	657.294	616.235	301.041	0.488517	2.78975	947	3			1.23908	0.309264	UNCHANGED
SaSA53_1718	Cluster1349	86	46	722.362	0.158746	0.799298	1.55	2;3;4;5	4	SA53_22	SA53_32	leuS Leucine--tRNA ligase 1741241:1743742 reverse MW:94006	65229.9	108049	52055.1	75111.3	29275.6	0.389763	4.87571	25	3	41500.3	53198	50678.3	48458.9	6156.59	0.127048	4.68537	62	3			0.645161	-0.63227	UNCHANGED
SaSA53_1720	Cluster1351	10	1	69.6443	0.487462	0.31206	1.23745	4	1	SA53_32	SA53_22	SaSA53_1720 Serine protease 1745409:1746254 reverse MW:31869	1802.86	539.803	2155.45	1499.37	849.504	0.566574	3.17591	854	3	1433.69	2361.67	1770.85	1855.4	469.735	0.253171	3.26844	796	3			1.23745	0.307374	UNCHANGED
SaSA53_1721	Cluster1352	34	23	295.471	0.540179	0.267463	1.075	2;3;4;5	4	SA53_32	SA53_22	nusG Transcription termination/antitermination protein NusG 1746392:1746931 reverse MW:20398	23167.5	18674.5	19168.5	20336.8	2463.85	0.121152	4.30828	216	3	19207.7	25273.6	21104.7	21862	3103.04	0.141938	4.33969	171	3			1.075	0.104334	UNCHANGED
SaSA53_1724	Cluster1355	52	26	367.708	0.476889	0.321583	1.29571	3;4;5	3	SA53_22	SA53_32	SaSA53_1724 Penicillin-binding protein 2A 1749049:1751358 reverse MW:85669	9110.29	10785.1	4746.46	8213.94	3117.5	0.379537	3.91455	458	3	5742.37	5526.89	7748.75	6339.34	1225.34	0.193291	3.80204	489	3			0.771777	-0.373743	UNCHANGED
SaSA53_1725	Cluster1356	10	5	60.5259	0.0882229	1.05442	1.39743	3;5	2	SA53_32	SA53_22	SaSA53_1725 Pseudouridine synthase 1751402:1752286 forward MW:34259	1478.73	1579.98	2274.52	1777.74	433.189	0.243674	3.24987	840	3	2181.35	2847.78	2423.66	2484.26	337.322	0.135784	3.3952	723	3			1.39743	0.482773	UNCHANGED
SaSA53_1726	Cluster1357	62	33	407.286	0.138479	0.858615	3.58428	2;3;4;5	4	SA53_22	SA53_32	SaSA53_1726 hypothetical protein 1752311:1753951 reverse MW:61046	10323.2	21229.8	3282.15	11611.7	9042.95	0.778778	4.0649	358	3	4124.46	2526.79	3067.62	3239.62	812.606	0.250833	3.51049	671	3		x	0.278996	-1.84168	DOWN
SaSA53_1727	Cluster0009	21	11	165.488	0.116732	0.932811	1.86313	2;3;5	3	SA53_22	SA53_32	deoB Phosphopentomutase 1754121:1755332 reverse MW:44202	22543.4	38763.3	17206.1	26170.9	11227.1	0.428991	4.41782	152	3	14684.9	9718	17737.3	14046.7	4047.57	0.28815	4.14758	282	3			0.53673	-0.897731	UNCHANGED
SaSA53_1728	Cluster1358	20	12	171.266	0.577989	0.23808	1.09637	2;3	2	SA53_22	SA53_32	deoC Deoxyribose-phosphate aldolase 1755399:1756070 reverse MW:24059	6954.58	9780.29	7456.91	8063.93	1507.49	0.186942	3.90655	462	3	6385.54	6486.03	9193.85	7355.14	1593.16	0.216605	3.86659	443	3			0.912104	-0.13273	UNCHANGED
SaSA53_1729	Cluster1359	10	7	84.3758	0.394032	0.404469	1.25736	4;5	2	SA53_32	SA53_22	nupC Nucleoside permease nupC 1756100:1757302 reverse MW:42390	8723.03	2506.99	5608.35	5612.79	3108.02	0.553739	3.74918	557	3	6682.07	7509.94	6979.83	7057.28	419.334	0.0594186	3.84864	455	3			1.25736	0.330394	UNCHANGED
SaSA53_1730	Cluster1360	44	23	435.041	0.410337	0.386859	1.27145	2;3;4;5	4	SA53_22	SA53_32	udp Uridine phosphorylase 1757323:1758102 reverse MW:27856	23263.3	22244.9	12305.6	19271.2	6053.92	0.314143	4.28491	227	3	12294.1	17706.5	15470.1	15156.9	2719.77	0.179441	4.18061	252	3			0.786503	-0.346475	UNCHANGED
SaSA53_1733	Cluster1362	113	65	1086.44	0.740128	0.130693	1.23354	1;2;3;4;5	5	SA53_22	SA53_32	groL 60 kDa chaperonin 1759408:1761030 reverse MW:57331	85005.9	139217	45977.2	90066.8	46825.6	0.519899	4.95456	18	3	65788.8	70042.6	83213.2	73014.9	9084.5	0.12442	4.86341	24	3			0.810675	-0.302805	UNCHANGED
SaSA53_1734	Cluster1363	18	13	190.322	0.0485434	1.31387	2.24275	2;3;4;5	4	SA53_22	SA53_32	groS 10 kDa chaperonin 1761126:1761410 reverse MW:9687	43659	49037.9	23329.6	38675.5	13559.4	0.350593	4.58744	81	3	18594.7	12399.9	20739.5	17244.7	4330.61	0.251127	4.23666	222	3	x	x	0.445881	-1.16527	DOWN
SaSA53_1735	Cluster1364	48	31	374.57	0.0151573	1.81938	3.5262	2;3;4;5	4	SA53_32	SA53_22	SaSA53_1735 ABC transporter ATP-binding protein 1761585:1762388 reverse MW:29581	10760.5	4699.99	12832.2	9430.89	4226	0.448101	3.97455	419	3	26800.1	38372.8	34592.9	33255.3	5901.18	0.177451	4.52186	107	3	x	x	3.5262	1.81812	UP
SaSA53_1736	Cluster1586	5	3	36.9621	0.0974581	1.01118	2.58111	4	1	SA53_32	SA53_22	SaSA53_1736 ABC transporter permease 1762393:1763289 reverse MW:31548	294.322	176.795	813.455	428.191	338.784	0.791199	2.63164	982	3	1093.75	673.292	1548.58	1105.21	437.758	0.396086	3.04344	879	3		x	2.58111	1.36799	UP
SaSA53_1737	Cluster1587	54	35	484.233	0.00315102	2.50155	4.52468	1;2;3;4;5	5	SA53_32	SA53_22	SaSA53_1737 ABC transporter substrate-binding protein 1763305:1764267 reverse MW:34522	8091.27	5474.34	10248.9	7938.16	2390.94	0.301196	3.89972	466	3	26099.6	43838.4	37814.8	35917.6	9020.32	0.251139	4.55531	96	3	x	x	4.52468	2.17782	UP
SaSA53_1739	Cluster1366	29	21	303.689	0.194468	0.711152	1.52304	1;2;3;4;5	5	SA53_22	SA53_32	SaSA53_1739 Glyoxalase 1765697:1766557 forward MW:32536	27861.5	12599.8	21446.9	20636.1	7663.1	0.371345	4.31463	211	3	12291.2	13834.7	14522	13549.3	1142.44	0.0843174	4.13192	288	3			0.656582	-0.606952	UNCHANGED
SaSA53_1740	Cluster1367	4	4	19.8579	0.429286	0.367253	1.11071	3	1	SA53_32	SA53_22	SaSA53_1740 hypothetical protein 1766600:1767331 forward MW:28275	1178.68	1325.73	1164.64	1223.01	89.233	0.0729615	3.08743	881	3	1382.38	1113.57	1579.28	1358.41	233.779	0.172097	3.13303	850	3			1.11071	0.151477	UNCHANGED
SaSA53_1745	Cluster1371	12	7	64.9517	0.842775	0.0742886	1.19422	5	1	SA53_22	SA53_32	nrdD Anaerobic ribonucleoside-triphosphate reductase 1770040:1772238 reverse MW:83579	2104.52	829.063	2531.36	1821.65	885.701	0.486209	3.26046	833	3	1577.09	1507.4	1491.65	1525.38	45.471	0.0298096	3.18338	835	3			0.837363	-0.256074	UNCHANGED
SaSA53_1749	Cluster1375	18	8	159.328	0.0401088	1.39676	1.50459	2;5	2	SA53_22	SA53_32	SaSA53_1749 Holliday junction resolvase 1774473:1774892 reverse MW:15599	17280.1	12499.2	14176.4	14651.9	2425.66	0.165553	4.16589	313	3	11133.4	7981.41	10099.6	9738.14	1606.78	0.164999	3.98848	376	3	x		0.664634	-0.589369	UNCHANGED
SaSA53_1750	Cluster1376	6	4	53.6795	0.80372	0.094895	1.0335	4;5	2	SA53_22	SA53_32	SaSA53_1750 hypothetical protein 1774892:1775158 reverse MW:10283	8783.82	6888.06	6563.4	7411.76	1199.28	0.161807	3.86992	485	3	6758.58	6995.62	7760.34	7171.52	523.529	0.0730012	3.85561	449	3			0.967586	-0.0475381	UNCHANGED
SaSA53_1751	Cluster1377	11	5	66.8443	0.0378267	1.4222	1.2506	3	1	SA53_22	SA53_32	SaSA53_1751 Arsenate reductase 1775360:1775758 reverse MW:15078	977.528	840.372	867.663	895.187	72.6025	0.0811032	2.95191	920	3	694.885	796.36	656.166	715.804	72.4005	0.101146	2.85479	934	3	x		0.799613	-0.322626	UNCHANGED
SaSA53_1752	Cluster1378	57	28	481.844	0.071267	1.14711	1.74116	2;3;4;5	4	SA53_22	SA53_32	recA Protein RecA 1775974:1777113 reverse MW:40873	35576.5	18071.4	21766.3	25138.1	9226.79	0.367045	4.40033	159	3	15237.8	12683.7	15391.1	14437.6	1520.79	0.105336	4.15949	272	3			0.57433	-0.800047	UNCHANGED
SaSA53_1753	Cluster1379	39	27	262.943	0.459956	0.337284	1.28656	3;4;5	3	SA53_22	SA53_32	cinA Competence-damage inducible protein 1777187:1778446 reverse MW:45412	60314.7	79565.7	35761	58547.1	21955.8	0.375011	4.76751	37	3	36321.6	47702.6	52496.1	45506.8	8307.8	0.182562	4.65808	68	3			0.777268	-0.363517	UNCHANGED
SaSA53_1755	Cluster1381	17	9	125.956	0.334534	0.47556	1.65552	2;4;5	3	SA53_22	SA53_32	ruvA Holliday junction ATP-dependent DNA helicase RuvA 1779109:1779699 reverse MW:21725	7903.12	12507.1	3727.83	8046.01	4391.37	0.545782	3.90558	464	3	4400.25	5415.12	4764.93	4860.1	514.084	0.105776	3.68665	567	3			0.604039	-0.727288	UNCHANGED
SaSA53_1757	Cluster1383	68	29	407.996	0.152385	0.817058	2.37382	2;4;5	3	SA53_22	SA53_32	mutL DNA mismatch repair protein MutL 1780965:1782995 reverse MW:76024	11160.6	18288.3	4641.24	11363.4	6825.79	0.600683	4.05551	366	3	4620.58	4061.24	5679.09	4786.97	821.658	0.171645	3.68006	573	3		x	0.421263	-1.24721	DOWN
SaSA53_1758	Cluster1384	12	6	125.387	0.354123	0.450846	1.41691	1;2;3;4;5	5	SA53_22	SA53_32	SaSA53_1758 Cold-shock protein 1783164:1783367 forward MW:7443	31587	14972.4	33449.3	26669.6	10172.7	0.381436	4.42602	147	3	20025	14257.1	22184.8	18822.3	4098.38	0.217741	4.27467	206	3			0.70576	-0.502751	UNCHANGED
SaSA53_1759	Cluster1385	38	14	227.719	0.524225	0.280483	1.08453	4;5	2	SA53_22	SA53_32	mutS DNA mismatch repair protein MutS 1783424:1785997 reverse MW:96983	18900.7	23741.9	22476.2	21706.2	2510.76	0.11567	4.33658	196	3	19687.8	16542.5	23813	20014.4	3646.24	0.18218	4.30134	184	3			0.92206	-0.117068	UNCHANGED
SaSA53_1760	Cluster1386	23	15	139.976	0.835996	0.0777959	1.01625	2;3;5	3	SA53_32	SA53_22	SaSA53_1760 Arginine repressor 1786054:1786491 reverse MW:16135	7797.19	5033.29	6625.78	6485.42	1387.29	0.213908	3.81194	521	3	6026.39	7042.36	6703.76	6590.84	517.316	0.0784901	3.81894	474	3			1.01625	0.0232617	UNCHANGED
SaSA53_1761	Cluster1387	115	70	916.767	0.772111	0.11232	1.04519	1;2;3;4;5	5	SA53_32	SA53_22	argS Arginine--tRNA ligase 1786712:1788403 forward MW:63188	24293.8	22894.7	22216.4	23135	1059.36	0.0457906	4.36427	184	3	19387.2	25789.7	27364.5	24180.4	4225.12	0.174733	4.38346	152	3			1.04519	0.0637658	UNCHANGED
SaSA53_1763	Cluster1388	3	2	25.4814	0.341814	0.46621	1.18379	3	1	SA53_32	SA53_22	SaSA53_1763 Membrane protein 1788826:1789698 reverse MW:31685	1730.63	2960.26	2629.65	2440.18	636.335	0.260774	3.38742	770	3	2651.65	2735.11	3279.18	2888.65	340.775	0.11797	3.46069	696	3			1.18379	0.243407	UNCHANGED
SaSA53_1765	Cluster1390	89	48	722.556	0.221443	0.654739	1.10249	2;3;4;5	4	SA53_32	SA53_22	aspS Aspartate--tRNA ligase 1790740:1792491 reverse MW:66135	19827.8	18563.9	17952.4	18781.3	956.46	0.0509261	4.27373	235	3	19921.7	19056.1	23140.8	20706.2	2152.37	0.103948	4.3161	178	3			1.10249	0.140763	UNCHANGED
SaSA53_1766	Cluster1391	40	22	295.128	0.0183021	1.7375	1.83379	2;3;4;5	4	SA53_22	SA53_32	hisS Histidine--tRNA ligase 1792584:1793864 reverse MW:48461	8669.36	10202.6	6130.5	8334.14	2056.62	0.246771	3.92086	453	3	4544.88	4361.81	4727.59	4544.76	182.891	0.0402422	3.65751	586	3	x		0.545318	-0.874829	UNCHANGED
SaSA53_1768	Cluster1393	5	5	53.1604	0.930663	0.0312076	1.02758	3;4	2	SA53_22	SA53_32	rpmG 50S ribosomal protein L33 1794282:1794431 forward MW:5911	16730.1	8015.5	17577.1	14107.6	5292.88	0.375179	4.14945	327	3	13145.3	12147.3	15894.4	13729	1940.54	0.141346	4.13764	286	3			0.973163	-0.039246	UNCHANGED
SaSA53_1776	Cluster1515	34	15	245.964	0.323904	0.489583	1.18198	3;4;5	3	SA53_32	SA53_22	SaSA53_1776 Membrane protein 1800397:1802937 reverse MW:96676	2388.02	2633.18	3690.05	2903.75	691.898	0.238277	3.46296	735	3	3860.61	2880.49	3555.43	3432.17	501.551	0.146132	3.53557	656	3			1.18198	0.241205	UNCHANGED
SaSA53_1777	Cluster1398	3	1	14.9892	0.119413	0.922948	3.2119	5	1	SA53_32	SA53_22	SaSA53_1777 hypothetical protein 1802921:1803664 reverse MW:28156		1.9225	213.355	107.639	149.506	1.38895	2.03197	1033	2	192.137	297.96	201.354	230.484	58.6176	0.254325	2.36264	1007	3		x	2.14126	1.09846	UP
SaSA53_1780	Cluster1516	12	9	76.5474	0.135674	0.867503	2.76082	5	1	SA53_22	SA53_32	SaSA53_1780 TetR family transcriptional regulator 1806678:1807313 forward MW:24819	48775.7	86025.1	25451.3	53417.4	30552.5	0.571959	4.72768	46	3	24310	6696.69	27038.4	19348.4	11041.3	0.570657	4.28664	196	3		x	0.362211	-1.4651	DOWN
SaSA53_1782	Cluster1402	52	28	517.732	0.240202	0.619424	1.28857	1;2;3;4;5	5	SA53_32	SA53_22	rpsD 30S ribosomal protein S4 1807782:1808393 reverse MW:23066	23007	25808.1	32016.3	26943.8	4610.8	0.171127	4.43046	142	3	25410.4	38142.1	40604.1	34718.9	8154.81	0.234881	4.54057	100	3			1.28857	0.365767	UNCHANGED
SaSA53_1783	Cluster1403	9	3	86.4835	0.310479	0.507968	1.35729	3;5	2	SA53_32	SA53_22	SaSA53_1783 hypothetical protein 1808723:1809010 reverse MW:10915	9639.41	10491.1	13676.5	11269	2128.03	0.188839	4.05189	371	3	19407.3	9673.6	16804.9	15295.3	5039.41	0.329475	4.18456	251	3			1.35729	0.440725	UNCHANGED
SaSA53_1784	Cluster1404	19	11	123.933	0.507419	0.294633	1.17299	3;4	2	SA53_22	SA53_32	dnaC Replicative DNA helicase 1809022:1810377 reverse MW:50323	17365.8	12225.2	10567.7	13386.2	3544.61	0.264795	4.12666	338	3	8217.46	10511.3	15507.6	11412.1	3727.6	0.326636	4.05737	336	3			0.852524	-0.230187	UNCHANGED
SaSA53_1785	Cluster1405	30	19	289.142	0.476792	0.321671	1.11243	2;3;5	3	SA53_32	SA53_22	rplI 50S ribosomal protein L9 1810420:1810872 reverse MW:16763	18740.3	21126.5	17736.8	19201.2	1741.23	0.0906834	4.28333	228	3	16861.7	23978	23240.1	21359.9	3913.02	0.183195	4.3296	174	3			1.11243	0.153713	UNCHANGED
SaSA53_1786	Cluster1406	40	17	248.188	0.227534	0.642953	1.37128	3;5	2	SA53_32	SA53_22	SaSA53_1786 DHH family phosphoesterase 1810878:1812860 reverse MW:74551	7948.42	4213.71	8334.47	6832.2	2275.88	0.333111	3.83456	503	3	9137.77	7741.56	11227.1	9368.82	1754.24	0.187243	3.97169	388	3			1.37128	0.455519	UNCHANGED
SaSA53_1787	Cluster1407	80	44	542.018	0.286498	0.542879	2.42327	2;3;4;5	4	SA53_22	SA53_32	mnmG tRNA uridine 5-carboxymethylaminomethyl modification enzyme MnmG 1812927:1814828 reverse MW:70586	22197.9	55805	9396.13	29133	23969.1	0.822747	4.46439	129	3	14497.9	10104	11464.7	12022.2	2249.39	0.187103	4.07998	320	3		x	0.412666	-1.27695	DOWN
SaSA53_1789	Cluster1409	41	20	262.413	0.61385	0.211938	1.17234	2;3;4;5	4	SA53_32	SA53_22	mnmA tRNA-specific 2-thiouridylase MnmA 1815347:1816468 reverse MW:42008	4593.83	6207.24	4534.07	5111.71	949.222	0.185695	3.70857	590	3	4451.27	8612.39	4914.32	5992.66	2280.54	0.380556	3.77762	507	3			1.17234	0.229389	UNCHANGED
SaSA53_1791	Cluster1411	22	11	130.318	0.503952	0.297611	1.17018	4;5	2	SA53_22	SA53_32	sdhA L-serine dehydratase, iron-sulfur-dependent, alpha subunit 1817397:1818269 forward MW:30131	1833.27	2867.43	1679.47	2126.72	646.059	0.303781	3.32771	805	3	1544.47	1910.43	1997.39	1817.43	240.353	0.132249	3.25946	800	3			0.854568	-0.226733	UNCHANGED
SaSA53_1795	Cluster1415	42	23	289.096	0.222791	0.652103	13.0393	2;3;4;5	4	SA53_22	SA53_32	SaSA53_1795 Energy-coupling factor transporter ATP-binding protein EcfA2 1820756:1821598 reverse MW:31142	40249.2	107176	2007.09	49810.7	53232.4	1.06869	4.69732	50	3	1568.8	5706.75	4184.61	3820.05	2092.93	0.547879	3.58207	634	3		x	0.0766914	-3.70479	DOWN
SaSA53_1796	Cluster1416	9	3	46.7292	0.00331195	2.47992	2.39388	3	1	SA53_32	SA53_22	SaSA53_1796 Energy-coupling factor transporter ATP-binding protein EcfA1 1821574:1822413 reverse MW:31139	1225.96	1152.15	1651.81	1343.3	269.709	0.20078	3.12817	870	3	2691.71	3497.52	3457.9	3215.71	454.229	0.141253	3.50728	674	3	x	x	2.39388	1.25935	UP
SaSA53_1797	Cluster1417	8	5	57.2315	0.120081	0.920524	3.98435	5	1	SA53_22	SA53_32	pgsA CDP-diacylglycerol--glycerol-3-phosphate 3-phosphatidyltransferase 1822413:1822976 reverse MW:20782	31865	57577.7	8504.06	32648.9	24546.2	0.751823	4.51387	105	3	7958.06	7857.21	8767.61	8194.29	499.06	0.0609034	3.91351	419	3		x	0.250982	-1.99434	DOWN
SaSA53_1798	Cluster1418	25	13	161.041	0.0148439	1.82845	1.81039	2;3;4	3	SA53_32	SA53_22	SaSA53_1798 Peptidase M16 1823078:1824361 reverse MW:48953	3055.07	2596.52	4184.81	3278.8	817.439	0.24931	3.51572	696	3	5486.7	6517.68	5803.38	5935.92	528.117	0.0889698	3.77349	510	3	x		1.81039	0.856302	UNCHANGED
SaSA53_1799	Cluster1419	15	7	82.0477	0.767056	0.115173	1.19831	5	1	SA53_32	SA53_22	SaSA53_1799 Peptidase M16 1824363:1825607 reverse MW:48068	3708.99	2401.47	5920.21	4010.22	1778.61	0.443519	3.60317	644	3	7166.42	2208.31	5041.69	4805.47	2487.48	0.517635	3.68174	571	3			1.19831	0.260997	UNCHANGED
SaSA53_1800	Cluster1420	11	9	67.3101	0.846902	0.0721669	1.04761	2;3;4	3	SA53_22	SA53_32	SaSA53_1800 hypothetical protein 1825846:1826199 forward MW:13361	11623.4	7523.65	11983	10376.7	2477.32	0.23874	4.01606	388	3	11498.4	7616.15	10600.6	9905.07	2032.46	0.205194	3.99586	371	3			0.954551	-0.0671059	UNCHANGED
SaSA53_1801	Cluster1421	3	1	13.329	0.477404	0.321114	3.13088	4	1	SA53_32	SA53_22	recF DNA replication and repair protein RecF 1826202:1827311 forward MW:42504	294.635	542.691	327.056	388.127	134.834	0.347396	2.58897	989	3	226.518	2925.66	493.36	1215.18	1487.32	1.22395	3.08464	862	3		x	3.13088	1.64657	UP
SaSA53_1803	Cluster1422	23	13	140.967	0.531294	0.274665	1.09699	3;5	2	SA53_22	SA53_32	SaSA53_1803 Cro/Cl family transcriptional regulator 1828244:1828906 reverse MW:24898	1601.64	2251.01	1672.89	1841.85	356.134	0.193357	3.26525	831	3	1631.64	1523.18	1882.17	1679	184.12	0.109661	3.22505	813	3			0.911583	-0.133554	UNCHANGED
SaSA53_1804	Cluster1423	91	61	920.803	0.88571	0.0527086	1.00853	1;2;3;4;5	5	SA53_32	SA53_22	guaB Inosine-5'-monophosphate dehydrogenase 1828981:1830462 reverse MW:53080	82474.4	71938.1	54769	69727.2	13984.4	0.200559	4.8434	30	3	63347.9	74542.3	73075.5	70321.9	6084.04	0.086517	4.84709	27	3			1.00853	0.0122529	UNCHANGED
SaSA53_1805	Cluster1424	5	2	23.8511	0.207348	0.683299	1.90291	2	1	SA53_32	SA53_22	SaSA53_1805 Arginine repressor 1830619:1831104 reverse MW:18604	574.616	148.63	1165.5	629.581	510.657	0.811106	2.79905	953	3	967.623	1528.7	1097.79	1198.04	293.663	0.24512	3.07847	865	3			1.90291	0.92821	UNCHANGED
SaSA53_1808	Cluster1426	98	59	959.123	0.55963	0.252099	1.10044	1;2;3;4;5	5	SA53_32	SA53_22	arcA Arginine deiminase 1832972:1834204 forward MW:46503	66404.9	102864	76569.6	81946.2	18814.8	0.229599	4.91353	19	3	97353	73347.2	99830.8	90177	14627.6	0.16221	4.9551	15	3			1.10044	0.138083	UNCHANGED
SaSA53_1809	Cluster1427	14	10	108.054	0.608116	0.216014	1.1663	2;3;5	3	SA53_22	SA53_32	SaSA53_1809 Acetyltransferase 1834210:1834641 forward MW:16525	7320.06	4202.17	3949.76	5157.33	1877.22	0.363992	3.71242	585	3	3941.53	6566.62	2757.67	4421.94	1949.39	0.440845	3.64561	596	3			0.857409	-0.221945	UNCHANGED
SaSA53_1810	Cluster1428	52	28	514.795	0.0893243	1.04903	1.31769	1;2;3;4;5	5	SA53_32	SA53_22	arcB Ornithine carbamoyltransferase 1834657:1835670 forward MW:38119	56780.6	47376.6	47909.5	50688.9	5282.31	0.10421	4.70491	48	3	53827.4	76194.3	70354.9	66792.2	11601.2	0.173692	4.82473	34	3			1.31769	0.39801	UNCHANGED
SaSA53_1811	Cluster1429	9	3	70.036	0.40349	0.394167	1.34451	3;5	2	SA53_32	SA53_22	arcD Arginine/ornithine antiporter 1835733:1837160 forward MW:51987	6705.85	3146.87	6516.01	5456.24	2002.22	0.36696	3.73689	565	3	4971.45	10373.9	6662.57	7335.99	2763.49	0.376703	3.86546	444	3			1.34451	0.427083	UNCHANGED
SaSA53_1812	Cluster1430	34	13	354.771	0.0398437	1.39964	2.39632	1;2;3;4;5	5	SA53_32	SA53_22	arcC Carbamate kinase 1837181:1838137 forward MW:33975	24214.9	11624.3	26106.7	20648.6	7872.35	0.381253	4.31489	210	3	35145.6	56632.3	56664.1	49480.7	12414.6	0.250897	4.69444	60	3	x	x	2.39632	1.26082	UP
SaSA53_1813	Cluster1431	52	33	396.725	0.689454	0.161495	1.19685	2;3;4;5	4	SA53_22	SA53_32	trpS Tryptophan--tRNA ligase 1838258:1839283 reverse MW:38085	11056.4	22560.8	9961.98	14526.4	6979.5	0.48047	4.16216	319	3	11411.3	11368.2	13632.1	12137.2	1294.82	0.106681	4.08412	316	3			0.835529	-0.259238	UNCHANGED
SaSA53_1816	Cluster1433	78	44	660.417	0.028306	1.54812	1.522	1;2;3;4;5	5	SA53_32	SA53_22	SaSA53_1816 ABC transporter ATP-binding protein 1841264:1842883 forward MW:60735	38763.4	26632.7	37507	34301	6670.64	0.194474	4.53531	99	3	47802.9	52887.2	55927.9	52206	4105.1	0.0786327	4.71772	55	3	x		1.522	0.605965	UNCHANGED
SaSA53_1818	Cluster1435	15	4	108.294	0.0156578	1.80527	1.56364	2;3;4;5	4	SA53_32	SA53_22	rlmH Ribosomal RNA large subunit methyltransferase H 1846164:1846643 reverse MW:18149	13236	14177	19165.1	15526.1	3186.43	0.205231	4.19106	298	3	24127.8	24710.5	23993.1	24277.1	381.31	0.0157066	4.3852	151	3	x		1.56364	0.644906	UNCHANGED
SaSA53_1819	Cluster1436	36	18	241.799	0.24726	0.606847	1.38028	2;3;4;5	4	SA53_22	SA53_32	SaSA53_1819 Serine protease 1846844:1847992 forward MW:40214	23771.5	45776.7	26546.4	32031.5	11984.3	0.37414	4.50558	109	3	22098.1	22075.4	25446.2	23206.6	1939.58	0.0835788	4.36561	160	3			0.724491	-0.46496	UNCHANGED
SaSA53_1820	Cluster1437	43	22	280.361	0.117263	0.93084	1.52066	2;3;4;5	4	SA53_22	SA53_32	SaSA53_1820 Chromosome partitioning protein ParB 1848090:1848863 forward MW:29284	14551.8	15860	8608.86	13006.9	3864.56	0.297117	4.11417	343	3	8778.32	8897.13	7984.96	8553.47	495.914	0.0579781	3.93214	407	3			0.657611	-0.604694	UNCHANGED
a Locus tag of each protein from SA53 whole genome
b Protein clustering of highly homologous sequences
c Peptides identified per protein
d Peptides identified exclusively in this protein
e Calculated from combined scores of the peptides contributing to a protein
f ANOVA p‐value: to define the proteins that are differentially expressed between the experimental groups of interest
g Calculated from negative log10 of ANOVA p-value
h Max Fold Change value: to define the proteins that are differentially expressed between the experimental groups of interest
i Fraction in that the protein was identified
j Number of fractions in that the protein was identified
k Experimental condition in that the protein is more abundant
l Experimental condition in that the protein is less abundant
m Protein name
n Protein abundance per sample
o Average of protein abundance of biological triplicate per condition
p Standard deviation of protein abundance of biological triplicate per condition
q Coefficient of variation od protein abundance of biological triplicate per condition
r Calculated from log10 of average of protein abundance of biological triplicate per condition
s Ranking of more abundant protein (lower values) for the less abundant protein (higher values)
t Replicate number in that the protein was identified
u Identification of proteins with p value <= 0.05 (X)
v Identification of proteins with FC => 2 (X)
w Ratio of average of condition 1 per condition 2
x Calculated from log2 of ratio of both conditions
y Regulation of protein expression: x >= 1 represents UP; -1 < x < 1 represents UNCHANGED; x <= -1 represents DOWN
