# Supplementary material for: Transcriptome and Proteome of Fish-Pathogenic Streptococcus agalactiae Are Modulated by Temperature
Source: Front Microbiol. 2018 Nov 2;9:2639. doi: 10.3389/fmicb.2018.02639 (PMC6224512; doi:10.3389/fmicb.2018.02639)
Supplement: Supplementary Table 4 — List of ten most and least expressed proteins identified by LC-HDMSE in GBS growth at 22°C and 32°C. [file Table_4.XLSX]

## Sheet: Table S4
Supplementary Table 4. List of ten most and least identified proteins by LC-HDMSE in GBS growth at 22ºC and 32ºC
	22ºC			32ºC
	Accession	Protein	Abundance (log10)	Accession	Protein	Abundance (log10)
Most Abundant proteins	SaSA53_0653	Elongation factor Tu	5.28259	SaSA53_0653	Elongation factor Tu	5.45584
	SaSA53_0828	ldh L-lactate dehydrogenase	5.2351	SaSA53_0533	eno Enolase	5.37763
	SaSA53_0473	mlcE ATP-dependent Clp protease ATP-binding protein	5.22696	SaSA53_0880	rbgA Ribosome biogenesis GTPase A	5.25096
	SaSA53_0238	rplQ 50S ribosomal protein L17	5.18143	SaSA53_1010	rpsA 30S ribosomal protein S1	5.17725
	SaSA53_0533	eno Enolase	5.16305	SaSA53_0238	rplQ 50S ribosomal protein L17	5.17577
	SaSA53_0321	Chaperone protein DnaK	5.1405	SaSA53_0217	rpsC 30S ribosomal protein S3	5.16382
	SaSA53_0591	GntR family transcriptional regulator	5.12662	SaSA53_1521	fusA Elongation factor G	5.15232
	SaSA53_0880	rbgA Ribosome biogenesis GTPase A	5.11442	SaSA53_0435	asnA Aspartate--ammonia ligase	5.12958
	SaSA53_1010	rpsA 30S ribosomal protein S1	5.11304	SaSA53_0655	gpmA 2,3-bisphosphoglycerate-dependent phosphoglycerate mutase	5.12263
	SaSA53_1089	ATP-dependent Clp protease, ATP-binding subunit	5.10461	SaSA53_0350	fba Fructose-bisphosphate aldolase	5.07115
Least Abundant proteins	SaSA53_1473	Hypothetical protein	1.89292	SaSA53_0861	Myo-inositol-1(Or 4)-monophosphatase	1.87842
	SaSA53_1498	GNAT family acetyltransferase	1.88589	SaSA53_0792	CRISPR-associated endoribonuclease Cas2	1.84
	SaSA53_0303	Hypothetical protein	1.86578	SaSA53_1624	dexB Glucan 1,6-alpha-glucosidase	1.8263
	SaSA53_1378	Hypothetical protein	1.85006	SaSA53_0447	trpG Anthranilate synthase subunit II	1.68435
	SaSA53_0601	Family 1 glycosyl transferase	1.77825	SaSA53_0402	PTS fructose transporter subunit IIA	1.67341
	SaSA53_0447	trpG Anthranilate synthase subunit II	1.64439	SaSA53_1182	SAM-dependent methyltransferase	1.59448
	SaSA53_0241	Zinc ABC transporter ATP-binding protein	1.57996	SaSA53_0706	Hypothetical protein	1.58002
	SaSA53_0730	Hypothetical protein	1.4053	SaSA53_0303	Hypothetical protein	1.46829
	SaSA53_0580	Hypothetical protein	1.14766	SaSA53_1139	Macrolide ABC transporter ATP-binding protein	1.37697
	SaSA53_0479	nnrD ADP-dependent (S)-NAD(P)H-hydrate dehydratase	1.09466	SaSA53_0499	Phosphoesterase	0.315509
